# Supplementary material for: Identification of interaction partners of outer inflammatory protein A: Computational and experimental insights into how Helicobacter pylori infects host cells
Source: PLoS One. 2024 Oct 29;19(10):e0300557. doi: 10.1371/journal.pone.0300557 (PMC11521304; doi:10.1371/journal.pone.0300557)
Supplement: S1 Table — (XLSX) [file pone.0300557.s001.xlsx]

## Sheet: Title Page
Journal Name
PLOS ONE
Title
Identification of Interaction Partners of Outer Inflammatory Protein A: Computational and Experimental Insights into How Helicobacter pylori Infects Host Cells
Author information
Sümeyye Akcelik-Deveci1, Elif Kılıç1, Nesteren Mansur-Ozen1, Emel Timucin2,3, Yaren Buyukcolak1, Sinem Oktem-Okullu4*
Affiliations
1 Department of Medical Biotechnology, Institute of Health Sciences, Acibadem University,Atasehir, Istanbul, 34684, Turkey
2 Department of Biostatistics and Medical Informatics, School of Medicine, Acibadem University, Atasehir, Istanbul, 34684, Turkey
3 Department of Biostatistics and Bioinformatics, Institute of Health Sciences, Acibadem University, Atasehir Istanbul, 34684, Turkey
4 Department of Medical Microbiology, School of Medicine, Acibadem, Atasehir, Istanbul, 34684, Turkey
*Correspondence: Sinem Oktem-Okullu sinem.oktem@acibadem.edu.tr;sinemoktemokullu@gmail.com
Telephone number: +90 554 587 4828

## Sheet: OipAOnly
Entry	Protein names	mean	min	max	mean	min	max				Subcellular location [CC]	Transmembrane	Gene Ontology (GO)	Gene Ontology (cellular component)
Q7Z4J2	Putative glycosyltransferase 6 domain-containing protein 1 (EC 2.4.1.-) (Galactosyltransferase family 6 domain-containing 1)	3	3	3	1	1	1	1	1		SUBCELLULAR LOCATION: Membrane {ECO:0000305}; Single-pass type II membrane protein {ECO:0000305}.	TRANSMEM 7..23; /note="Helical; Signal-anchor for type II membrane protein"; /evidence="ECO:0000255"	Golgi apparatus [GO:0005794]; integral component of membrane [GO:0016021]; vesicle [GO:0031982]; hexosyltransferase activity [GO:0016758]; carbohydrate metabolic process [GO:0005975]; lipid glycosylation [GO:0030259]	Golgi apparatus [GO:0005794]; integral component of membrane [GO:0016021]; vesicle [GO:0031982]
Q99595	Mitochondrial import inner membrane translocase subunit Tim17-A (Inner membrane preprotein translocase Tim17a)	17	13	19	1	1	1	1	1		SUBCELLULAR LOCATION: Mitochondrion inner membrane; Multi-pass membrane protein.	TRANSMEM 17..37; /note="Helical"; /evidence="ECO:0000255"; TRANSMEM 63..77; /note="Helical"; /evidence="ECO:0000255"; TRANSMEM 113..133; /note="Helical"; /evidence="ECO:0000255"	integral component of mitochondrial inner membrane [GO:0031305]; mitochondrial inner membrane [GO:0005743]; mitochondrion [GO:0005739]; nucleoplasm [GO:0005654]; TIM23 mitochondrial import inner membrane translocase complex [GO:0005744]; protein transmembrane transporter activity [GO:0008320]; intracellular protein transport [GO:0006886]; protein import into mitochondrial matrix [GO:0030150]; pro…	integral component of mitochondrial inner membrane [GO:0031305]; mitochondrial inner membrane [GO:0005743]; mitochondrion [GO:0005739]; nucleoplasm [GO:0005654]; TIM23 mitochondrial import inner membrane translocase complex [GO:0005744]
Q9H2T7	Ran-binding protein 17	8	8	8	1	1	1	1	1		SUBCELLULAR LOCATION: Membrane {ECO:0000305}; Multi-pass membrane protein {ECO:0000305}.	TRANSMEM 37..57; /note="Helical"; /evidence="ECO:0000255"; TRANSMEM 67..87; /note="Helical"; /evidence="ECO:0000255"; TRANSMEM 102..122; /note="Helical"; /evidence="ECO:0000255"; TRANSMEM 160..180; /note="Helical"; /evidence="ECO:0000255"; TRANSMEM 190..210; /note="Helical"; /evidence="ECO:0000255"; TRANSMEM 221..241; /note="Helical"; /evidence="ECO:0000255"; TRANSMEM 250..270; /note="Helical"; /…	integral component of membrane [GO:0016021]	integral component of membrane [GO:0016021]
Q9Y5R8	Trafficking protein particle complex subunit 1 (BET5 homolog) (Multiple myeloma protein 2) (MUM-2)	3	3	3	1	1	1				SUBCELLULAR LOCATION: Cytoplasm {ECO:0000250}. Nucleus {ECO:0000250}. Nucleus, nuclear pore complex {ECO:0000250}.		cytoplasm [GO:0005737]; nuclear pore [GO:0005643]; GTP binding [GO:0005525]; nuclear export signal receptor activity [GO:0005049]; small GTPase binding [GO:0031267]; mRNA transport [GO:0051028]; protein export from nucleus [GO:0006611]; protein import into nucleus [GO:0006606]	cytoplasm [GO:0005737]; nuclear pore [GO:0005643]
P20929	Nebulin	6	6	6	1	1	1				SUBCELLULAR LOCATION: Golgi apparatus, cis-Golgi network {ECO:0000250}. Endoplasmic reticulum {ECO:0000250}.		azurophil granule lumen [GO:0035578]; cytoplasm [GO:0005737]; cytosol [GO:0005829]; endoplasmic reticulum [GO:0005783]; extracellular region [GO:0005576]; TRAPP complex [GO:0030008]; TRAPPII protein complex [GO:1990071]; TRAPPIII protein complex [GO:1990072]; COPII vesicle coating [GO:0048208]; endoplasmic reticulum to Golgi vesicle-mediated transport [GO:0006888]; vesicle coating [GO:0006901]; v…	azurophil granule lumen [GO:0035578]; cytoplasm [GO:0005737]; cytosol [GO:0005829]; endoplasmic reticulum [GO:0005783]; extracellular region [GO:0005576]; TRAPP complex [GO:0030008]; TRAPPII protein complex [GO:1990071]; TRAPPIII protein complex [GO:1990072]
Q99933	BAG family molecular chaperone regulator 1 (BAG-1) (Bcl-2-associated athanogene 1)	0	0	0	1	1	1				SUBCELLULAR LOCATION: Cytoplasm, myofibril, sarcomere. Cytoplasm, cytoskeleton.		actin cytoskeleton [GO:0015629]; cytosol [GO:0005829]; extracellular exosome [GO:0070062]; Z disc [GO:0030018]; actin filament binding [GO:0051015]; structural constituent of muscle [GO:0008307]; cardiac muscle thin filament assembly [GO:0071691]; muscle organ development [GO:0007517]; regulation of actin filament length [GO:0030832]; somatic muscle development [GO:0007525]	actin cytoskeleton [GO:0015629]; cytosol [GO:0005829]; extracellular exosome [GO:0070062]; Z disc [GO:0030018]
Q9NVA1	Ubiquinol-cytochrome-c reductase complex assembly factor 1 (Basic FGF-repressed Zic-binding protein) (bFGF-repressed Zic-binding protein) (bFZb) (Ubiquinol-cytochrome c reductase complex chaperone CBP3 homolog)	9	9	9	1	1	1				SUBCELLULAR LOCATION: [Isoform 1]: Nucleus. Cytoplasm. Note=Isoform 1 localizes predominantly to the nucleus.; SUBCELLULAR LOCATION: [Isoform 2]: Cytoplasm. Nucleus. Note=Isoform 2 localizes to the cytoplasm and shuttles into the nucleus in response to heat shock.; SUBCELLULAR LOCATION: [Isoform 4]: Cytoplasm. Nucleus. Note=Isoform 4 localizes predominantly to the cytoplasm. The cellular backgrou…		cytoplasm [GO:0005737]; cytosol [GO:0005829]; membrane [GO:0016020]; nucleoplasm [GO:0005654]; nucleus [GO:0005634]; adenyl-nucleotide exchange factor activity [GO:0000774]; chaperone binding [GO:0051087]; ubiquitin protein ligase binding [GO:0031625]; apoptotic process [GO:0006915]; cell surface receptor signaling pathway [GO:0007166]; chaperone cofactor-dependent protein refolding [GO:0051085];…	cytoplasm [GO:0005737]; cytosol [GO:0005829]; membrane [GO:0016020]; nucleoplasm [GO:0005654]; nucleus [GO:0005634]
Q14587	Zinc finger protein 268 (Zinc finger protein HZF3)	11	11	11	1	1	1				SUBCELLULAR LOCATION: Mitochondrion inner membrane {ECO:0000269|PubMed:24385928}. Cytoplasmic vesicle {ECO:0000250}. Note=Cytoplasmic vesicular structures. {ECO:0000250}.		cytoplasmic vesicle [GO:0031410]; mitochondrial inner membrane [GO:0005743]; mitochondrion [GO:0005739]; mitochondrial respiratory chain complex III assembly [GO:0034551]	cytoplasmic vesicle [GO:0031410]; mitochondrial inner membrane [GO:0005743]; mitochondrion [GO:0005739]
Q2TAA5	GDP-Man:Man(3)GlcNAc(2)-PP-Dol alpha-1,2-mannosyltransferase (EC 2.4.1.131) (Asparagine-linked glycosylation protein 11 homolog) (Glycolipid 2-alpha-mannosyltransferase)	2	2	2	1	1	1				SUBCELLULAR LOCATION: [Isoform 1]: Nucleus {ECO:0000269|PubMed:23665872}.; SUBCELLULAR LOCATION: [Isoform 2]: Nucleus {ECO:0000269|PubMed:23665872}. Cytoplasm {ECO:0000269|PubMed:23665872}.		cytoplasm [GO:0005737]; cytosol [GO:0005829]; nucleus [GO:0005634]; DNA binding [GO:0003677]; DNA-binding transcription activator activity, RNA polymerase II-specific [GO:0001228]; DNA-binding transcription factor activity [GO:0003700]; metal ion binding [GO:0046872]; RNA polymerase II cis-regulatory region sequence-specific DNA binding [GO:0000978]; cell differentiation [GO:0030154]; cellular re…	cytoplasm [GO:0005737]; cytosol [GO:0005829]; nucleus [GO:0005634]
P82094	TATA element modulatory factor (TMF) (Androgen receptor coactivator 160 kDa protein) (Androgen receptor-associated protein of 160 kDa)	3	3	3	1	1	1	1	1		SUBCELLULAR LOCATION: Endoplasmic reticulum {ECO:0000269|PubMed:20080937}. Endoplasmic reticulum membrane {ECO:0000305|PubMed:20080937}; Multi-pass membrane protein {ECO:0000305|PubMed:20080937}.	TRANSMEM 20..40; /note="Helical"; /evidence="ECO:0000255"; TRANSMEM 234..254; /note="Helical"; /evidence="ECO:0000255"	endoplasmic reticulum membrane [GO:0005789]; integral component of membrane [GO:0016021]; membrane [GO:0016020]; alpha-1,2-mannosyltransferase activity [GO:0000026]; GDP-Man:Man3GlcNAc2-PP-Dol alpha-1,2-mannosyltransferase activity [GO:0004377]; oligosaccharide-lipid intermediate biosynthetic process [GO:0006490]; protein N-linked glycosylation [GO:0006487]	endoplasmic reticulum membrane [GO:0005789]; integral component of membrane [GO:0016021]; membrane [GO:0016020]
Q9Y6I9	Testis-expressed protein 264 (Putative secreted protein Zsig11)	2	2	2	1	1	1				SUBCELLULAR LOCATION: Cytoplasm. Nucleus. Golgi apparatus membrane. Note=Concentrated at the budding structures localized at the tips of cisternae.		cytosol [GO:0005829]; endoplasmic reticulum [GO:0005783]; Golgi apparatus [GO:0005794]; Golgi membrane [GO:0000139]; nucleus [GO:0005634]; DNA binding [GO:0003677]; nuclear androgen receptor binding [GO:0050681]; nuclear receptor coactivator activity [GO:0030374]; acrosome assembly [GO:0001675]; androgen receptor signaling pathway [GO:0030521]; defense response to bacterium [GO:0042742]; epitheli…	cytosol [GO:0005829]; endoplasmic reticulum [GO:0005783]; Golgi apparatus [GO:0005794]; Golgi membrane [GO:0000139]; nucleus [GO:0005634]
Q7Z2Y8	Interferon-induced very large GTPase 1 (Interferon-induced very large GTPase pseudogene 1)	4	4	4	1	1	1	1	1		SUBCELLULAR LOCATION: Endoplasmic reticulum membrane {ECO:0000269|PubMed:31006537, ECO:0000269|PubMed:31006538}; Single-pass type III membrane protein {ECO:0000269|PubMed:31006537, ECO:0000269|PubMed:31006538}. Cytoplasmic vesicle, autophagosome {ECO:0000269|PubMed:31006537, ECO:0000269|PubMed:31006538}. Cytoplasm, cytosol {ECO:0000269|PubMed:32152270}. Nucleus {ECO:0000269|PubMed:32152270}. Chro…	TRANSMEM 7..31; /note="Helical; Signal-anchor for type III membrane protein"; /evidence="ECO:0000255"	autophagosome membrane [GO:0000421]; cytosol [GO:0005829]; endoplasmic reticulum membrane [GO:0005789]; extracellular region [GO:0005576]; integral component of membrane [GO:0016021]; nucleus [GO:0005634]; platelet alpha granule lumen [GO:0031093]; replication fork [GO:0005657]; signaling receptor activity [GO:0038023]; protein-DNA covalent cross-linking repair [GO:0106300]; reticulophagy [GO:006…	autophagosome membrane [GO:0000421]; cytosol [GO:0005829]; endoplasmic reticulum membrane [GO:0005789]; extracellular region [GO:0005576]; integral component of membrane [GO:0016021]; nucleus [GO:0005634]; platelet alpha granule lumen [GO:0031093]; replication fork [GO:0005657]
C9J366	IQCJ-SCHIP1 readthrough transcript protein	1	1	1	1	1	1				SUBCELLULAR LOCATION: Cytoplasm, cytosol {ECO:0000250}. Nucleus {ECO:0000250}.		cytosol [GO:0005829]; nucleus [GO:0005634]; GTP binding [GO:0005525]	cytosol [GO:0005829]; nucleus [GO:0005634]
O94776	Metastasis-associated protein MTA2 (Metastasis-associated 1-like 1) (MTA1-L1 protein) (p53 target protein in deacetylase complex)	5	5	5	1	1	1
Q8N2N9	Ankyrin repeat domain-containing protein 36B (CLL-associated antigen KW-1)	1	1	1	1	1	1				SUBCELLULAR LOCATION: Nucleus {ECO:0000255|PROSITE-ProRule:PRU00512, ECO:0000255|PROSITE-ProRule:PRU00624}.		chromatin [GO:0000785]; chromosome, telomeric region [GO:0000781]; histone deacetylase complex [GO:0000118]; membrane [GO:0016020]; nucleoplasm [GO:0005654]; NuRD complex [GO:0016581]; protein-containing complex [GO:0032991]; transcription regulator complex [GO:0005667]; chromatin binding [GO:0003682]; histone deacetylase activity [GO:0004407]; histone deacetylase binding [GO:0042826]; metal ion …	chromatin [GO:0000785]; chromosome, telomeric region [GO:0000781]; histone deacetylase complex [GO:0000118]; membrane [GO:0016020]; nucleoplasm [GO:0005654]; NuRD complex [GO:0016581]; protein-containing complex [GO:0032991]; transcription regulator complex [GO:0005667]
Q9H8V3	Protein ECT2 (Epithelial cell-transforming sequence 2 oncogene)	2	2	2	1	1	1						identical protein binding [GO:0042802]
O75947	ATP synthase subunit d, mitochondrial (ATPase subunit d) (ATP synthase peripheral stalk subunit d)	4	4	4	1	1	1				SUBCELLULAR LOCATION: Nucleus. Cytoplasm. Cytoplasm, cytoskeleton, spindle. Cleavage furrow. Midbody. Cell junction. Cell junction, tight junction. Note=Sequestered within the nucleus during interphase. Dispersed throughout the cytoplasm upon breakdown of the nuclear envelope during mitosis. Colocalizes with the centralspindlin complex to the mitotic spindles during anaphase/metaphase, the cleava…		bicellular tight junction [GO:0005923]; cell cortex [GO:0005938]; cell-cell junction [GO:0005911]; centralspindlin complex [GO:0097149]; cleavage furrow [GO:0032154]; cytoplasm [GO:0005737]; cytosol [GO:0005829]; midbody [GO:0030496]; mitotic spindle [GO:0072686]; nuclear body [GO:0016604]; nucleoplasm [GO:0005654]; nucleus [GO:0005634]; GTPase activator activity [GO:0005096]; guanyl-nucleotide e…	bicellular tight junction [GO:0005923]; cell cortex [GO:0005938]; cell-cell junction [GO:0005911]; centralspindlin complex [GO:0097149]; cleavage furrow [GO:0032154]; cytoplasm [GO:0005737]; cytosol [GO:0005829]; midbody [GO:0030496]; mitotic spindle [GO:0072686]; nuclear body [GO:0016604]; nucleoplasm [GO:0005654]; nucleus [GO:0005634]
Q9Y3R5	Protein dopey-2	10	10	10	1	1	1				SUBCELLULAR LOCATION: Mitochondrion. Mitochondrion inner membrane.		mitochondrial inner membrane [GO:0005743]; mitochondrial proton-transporting ATP synthase complex [GO:0005753]; mitochondrial proton-transporting ATP synthase, stator stalk [GO:0000274]; mitochondrion [GO:0005739]; proton transmembrane transporter activity [GO:0015078]; proton motive force-driven ATP synthesis [GO:0015986]; proton motive force-driven mitochondrial ATP synthesis [GO:0042776]	mitochondrial inner membrane [GO:0005743]; mitochondrial proton-transporting ATP synthase complex [GO:0005753]; mitochondrial proton-transporting ATP synthase, stator stalk [GO:0000274]; mitochondrion [GO:0005739]
P16383	Intron Large complex component GCFC2 (GC-rich sequence DNA-binding factor) (GC-rich sequence DNA-binding factor 2) (Transcription factor 9) (TCF-9)	1	1	1	1	1	1				SUBCELLULAR LOCATION: Early endosome membrane {ECO:0000269|PubMed:30213940}. Golgi apparatus membrane {ECO:0000250|UniProtKB:Q03921}; Peripheral membrane protein {ECO:0000250|UniProtKB:Q03921}.		cytosol [GO:0005829]; early endosome membrane [GO:0031901]; endosome [GO:0005768]; extracellular exosome [GO:0070062]; Golgi membrane [GO:0000139]; trans-Golgi network [GO:0005802]; cognition [GO:0050890]; embryonic pattern specification [GO:0009880]; endoplasmic reticulum organization [GO:0007029]; Golgi to endosome transport [GO:0006895]; protein transport [GO:0015031]	cytosol [GO:0005829]; early endosome membrane [GO:0031901]; endosome [GO:0005768]; extracellular exosome [GO:0070062]; Golgi membrane [GO:0000139]; trans-Golgi network [GO:0005802]
O94923	D-glucuronyl C5-epimerase (EC 5.1.3.17) (Heparan sulfate C5-epimerase) (Hsepi) (Heparin/heparan sulfate:glucuronic acid C5-epimerase) (Heparosan-N-sulfate-glucuronate 5-epimerase)	2	2	2	1	1	1				SUBCELLULAR LOCATION: Nucleus, nucleoplasm {ECO:0000269|PubMed:24304693}. Nucleus, nucleolus {ECO:0000269|PubMed:24304693}.		cytosol [GO:0005829]; nucleolus [GO:0005730]; nucleoplasm [GO:0005654]; nucleus [GO:0005634]; U2-type post-mRNA release spliceosomal complex [GO:0071008]; DNA binding [GO:0003677]; mRNA splicing, via spliceosome [GO:0000398]; negative regulation of transcription, DNA-templated [GO:0045892]; regulation of transcription, DNA-templated [GO:0006355]; spliceosomal complex assembly [GO:0000245]	cytosol [GO:0005829]; nucleolus [GO:0005730]; nucleoplasm [GO:0005654]; nucleus [GO:0005634]; U2-type post-mRNA release spliceosomal complex [GO:0071008]
Q96NN9	Apoptosis-inducing factor 3 (EC 1.-.-.-) (Apoptosis-inducing factor-like protein)	2	2	2	1	1	1	1	1		SUBCELLULAR LOCATION: Golgi apparatus membrane {ECO:0000250|UniProtKB:Q9EPS3}; Single-pass type II membrane protein {ECO:0000250|UniProtKB:Q9EPS3}.	TRANSMEM 12..28; /note="Helical; Signal-anchor for type II membrane protein"; /evidence="ECO:0000255"	Golgi apparatus [GO:0005794]; Golgi membrane [GO:0000139]; integral component of membrane [GO:0016021]; calcium ion binding [GO:0005509]; heparosan-N-sulfate-glucuronate 5-epimerase activity [GO:0047464]; protein homodimerization activity [GO:0042803]; racemase and epimerase activity, acting on carbohydrates and derivatives [GO:0016857]; heparan sulfate proteoglycan biosynthetic process [GO:00150…	Golgi apparatus [GO:0005794]; Golgi membrane [GO:0000139]; integral component of membrane [GO:0016021]
A1L3X0	Elongation of very long chain fatty acids protein 7 (EC 2.3.1.199) (3-keto acyl-CoA synthase ELOVL7) (ELOVL fatty acid elongase 7) (ELOVL FA elongase 7) (Very long chain 3-ketoacyl-CoA synthase 7) (Very long chain 3-oxoacyl-CoA synthase 7)	3	3	3	1	1	1				SUBCELLULAR LOCATION: Mitochondrion {ECO:0000269|PubMed:15764604}. Note=Does not translocate to the nucleus upon induction of apoptosis.		cytoplasm [GO:0005737]; cytosol [GO:0005829]; endoplasmic reticulum [GO:0005783]; mitochondrial inner membrane [GO:0005743]; mitochondrion [GO:0005739]; 2 iron, 2 sulfur cluster binding [GO:0051537]; flavin adenine dinucleotide binding [GO:0050660]; metal ion binding [GO:0046872]; oxidoreductase activity, acting on NAD(P)H [GO:0016651]; execution phase of apoptosis [GO:0097194]	cytoplasm [GO:0005737]; cytosol [GO:0005829]; endoplasmic reticulum [GO:0005783]; mitochondrial inner membrane [GO:0005743]; mitochondrion [GO:0005739]
Q96RY7	Intraflagellar transport protein 140 homolog (WD and tetratricopeptide repeats protein 2)	4	4	4	1	1	1	1	1		SUBCELLULAR LOCATION: Endoplasmic reticulum membrane {ECO:0000255|HAMAP-Rule:MF_03207, ECO:0000269|PubMed:20937905}; Multi-pass membrane protein {ECO:0000255|HAMAP-Rule:MF_03207}.	TRANSMEM 28..48; /note="Helical"; /evidence="ECO:0000255|HAMAP-Rule:MF_03207"; TRANSMEM 73..93; /note="Helical"; /evidence="ECO:0000255|HAMAP-Rule:MF_03207"; TRANSMEM 116..136; /note="Helical"; /evidence="ECO:0000255|HAMAP-Rule:MF_03207"; TRANSMEM 143..162; /note="Helical"; /evidence="ECO:0000255|HAMAP-Rule:MF_03207"; TRANSMEM 172..194; /note="Helical"; /evidence="ECO:0000255|HAMAP-Rule:MF_03207"…	endoplasmic reticulum [GO:0005783]; endoplasmic reticulum membrane [GO:0005789]; integral component of endoplasmic reticulum membrane [GO:0030176]; 3-oxo-arachidoyl-CoA synthase activity [GO:0102336]; fatty acid elongase activity [GO:0009922]; very-long-chain 3-ketoacyl-CoA synthase activity [GO:0102756]; fatty acid elongation, monounsaturated fatty acid [GO:0034625]; fatty acid elongation, polyu…	endoplasmic reticulum [GO:0005783]; endoplasmic reticulum membrane [GO:0005789]; integral component of endoplasmic reticulum membrane [GO:0030176]
Q8WXG9	Adhesion G-protein coupled receptor V1 (ADGRV1) (EC 3.4.-.-) (G-protein coupled receptor 98) (Monogenic audiogenic seizure susceptibility protein 1 homolog) (Usher syndrome type-2C protein) (Very large G-protein coupled receptor 1) [Cleaved into: ADGRV1 subunit alpha; ADGRV1 subunit beta]	1	1	1	1	1	1				SUBCELLULAR LOCATION: Cytoplasm, cytoskeleton, cilium basal body {ECO:0000269|PubMed:22503633, ECO:0000269|PubMed:26968735}. Cytoplasm, cytoskeleton, microtubule organizing center, centrosome {ECO:0000269|PubMed:23418020}. Cell projection, cilium {ECO:0000269|PubMed:22503633, ECO:0000269|PubMed:26968735, ECO:0000269|PubMed:27932497}.		axoneme [GO:0005930]; centriole [GO:0005814]; centrosome [GO:0005813]; ciliary basal body [GO:0036064]; ciliary tip [GO:0097542]; cilium [GO:0005929]; cone photoreceptor outer segment [GO:0120199]; intraciliary transport particle A [GO:0030991]; photoreceptor connecting cilium [GO:0032391]; cilium assembly [GO:0060271]; determination of left/right symmetry [GO:0007368]; embryonic brain developmen…	axoneme [GO:0005930]; centriole [GO:0005814]; centrosome [GO:0005813]; ciliary basal body [GO:0036064]; ciliary tip [GO:0097542]; cilium [GO:0005929]; cone photoreceptor outer segment [GO:0120199]; intraciliary transport particle A [GO:0030991]; photoreceptor connecting cilium [GO:0032391]
Q9H0J9	Protein mono-ADP-ribosyltransferase PARP12 (EC 2.4.2.-) (ADP-ribosyltransferase diphtheria toxin-like 12) (ARTD12) (Poly [ADP-ribose] polymerase 12) (PARP-12) (Zinc finger CCCH domain-containing protein 1)	0	0	0	1	1	1	1	1		SUBCELLULAR LOCATION: Cell membrane {ECO:0000250|UniProtKB:Q8VHN7}; Multi-pass membrane protein {ECO:0000250|UniProtKB:Q8VHN7}. Cell projection, stereocilium membrane {ECO:0000250|UniProtKB:Q8VHN7}. Photoreceptor inner segment {ECO:0000250|UniProtKB:Q8VHN7}. Note=Localizes at the ankle region of the stereocilia. In photoreceptors, localizes at a plasma membrane microdomain in the apical inner seg…	TRANSMEM 5909..5929; /note="Helical"; /evidence="ECO:0000255"; TRANSMEM 5940..5960; /note="Helical"; /evidence="ECO:0000255"; TRANSMEM 5980..6000; /note="Helical"; /evidence="ECO:0000255"; TRANSMEM 6011..6031; /note="Helical"; /evidence="ECO:0000255"; TRANSMEM 6060..6080; /note="Helical"; /evidence="ECO:0000255"; TRANSMEM 6105..6125; /note="Helical"; /evidence="ECO:0000255"; TRANSMEM 6134..6154; …	cell surface [GO:0009986]; cytoplasm [GO:0005737]; extracellular exosome [GO:0070062]; integral component of membrane [GO:0016021]; membrane [GO:0016020]; periciliary membrane compartment [GO:1990075]; photoreceptor inner segment [GO:0001917]; plasma membrane [GO:0005886]; receptor complex [GO:0043235]; stereocilia ankle link [GO:0002141]; stereocilia ankle link complex [GO:0002142]; stereocilium…	cell surface [GO:0009986]; cytoplasm [GO:0005737]; extracellular exosome [GO:0070062]; integral component of membrane [GO:0016021]; membrane [GO:0016020]; periciliary membrane compartment [GO:1990075]; photoreceptor inner segment [GO:0001917]; plasma membrane [GO:0005886]; receptor complex [GO:0043235]; stereocilia ankle link [GO:0002141]; stereocilia ankle link complex [GO:0002142]; stereocilium…
Q9Y2T5	G-protein coupled receptor 52	1	1	1	1	1	1				SUBCELLULAR LOCATION: Nucleus {ECO:0000305}.		nucleus [GO:0005634]; metal ion binding [GO:0046872]; NAD+ ADP-ribosyltransferase activity [GO:0003950]; NAD+-protein ADP-ribosyltransferase activity [GO:1990404]; RNA binding [GO:0003723]; protein auto-ADP-ribosylation [GO:0070213]; protein mono-ADP-ribosylation [GO:0140289]	nucleus [GO:0005634]
Q6ZT12	E3 ubiquitin-protein ligase UBR3 (EC 2.3.2.27) (N-recognin-3) (RING-type E3 ubiquitin transferase UBR3) (Ubiquitin-protein ligase E3-alpha-3) (Ubiquitin-protein ligase E3-alpha-III) (Zinc finger protein 650)	4	4	4	1	1	1	1	1		SUBCELLULAR LOCATION: Cell membrane; Multi-pass membrane protein.	TRANSMEM 45..65; /note="Helical; Name=1"; /evidence="ECO:0000255"; TRANSMEM 88..108; /note="Helical; Name=2"; /evidence="ECO:0000255"; TRANSMEM 117..137; /note="Helical; Name=3"; /evidence="ECO:0000255"; TRANSMEM 160..180; /note="Helical; Name=4"; /evidence="ECO:0000255"; TRANSMEM 204..224; /note="Helical; Name=5"; /evidence="ECO:0000255"; TRANSMEM 266..286; /note="Helical; Name=6"; /evidence="EC…	integral component of plasma membrane [GO:0005887]; G protein-coupled photoreceptor activity [GO:0008020]; G protein-coupled receptor activity [GO:0004930]; cellular response to light stimulus [GO:0071482]; G protein-coupled receptor signaling pathway [GO:0007186]; locomotory behavior [GO:0007626]; phototransduction [GO:0007602]; response to xenobiotic stimulus [GO:0009410]	integral component of plasma membrane [GO:0005887]
Q0P6H9	Transmembrane protein 62	1	1	1	1	1	1	1	1		SUBCELLULAR LOCATION: Membrane {ECO:0000305}; Multi-pass membrane protein {ECO:0000305}.	TRANSMEM 761..781; /note="Helical"; /evidence="ECO:0000255"; TRANSMEM 919..939; /note="Helical"; /evidence="ECO:0000255"; TRANSMEM 1806..1826; /note="Helical"; /evidence="ECO:0000255"	cytoplasm [GO:0005737]; integral component of membrane [GO:0016021]; ubiquitin ligase complex [GO:0000151]; ubiquitin protein ligase activity [GO:0061630]; ubiquitin-protein transferase activity [GO:0004842]; zinc ion binding [GO:0008270]; embryo development ending in birth or egg hatching [GO:0009792]; protein ubiquitination [GO:0016567]; sensory perception of smell [GO:0007608]; suckling behavi…	cytoplasm [GO:0005737]; integral component of membrane [GO:0016021]; ubiquitin ligase complex [GO:0000151]
Q13796	Protein Shroom2 (Apical-like protein) (Protein APXL)	4	4	4	1	1	1	1	1		SUBCELLULAR LOCATION: Membrane {ECO:0000305}; Multi-pass membrane protein {ECO:0000305}.	TRANSMEM 3..23; /note="Helical"; /evidence="ECO:0000255"; TRANSMEM 431..451; /note="Helical"; /evidence="ECO:0000255"; TRANSMEM 481..501; /note="Helical"; /evidence="ECO:0000255"; TRANSMEM 527..547; /note="Helical"; /evidence="ECO:0000255"; TRANSMEM 572..592; /note="Helical"; /evidence="ECO:0000255"; TRANSMEM 599..619; /note="Helical"; /evidence="ECO:0000255"	integral component of membrane [GO:0016021]; hydrolase activity [GO:0016787]	integral component of membrane [GO:0016021]
Q13956	Retinal cone rhodopsin-sensitive cGMP 3',5'-cyclic phosphodiesterase subunit gamma (GMP-PDE gamma) (EC 3.1.4.35)	1	1	1	1	1	1	1			SUBCELLULAR LOCATION: Apical cell membrane {ECO:0000250}. Cell junction, tight junction {ECO:0000250}. Cytoplasm, cytoskeleton {ECO:0000250}. Note=Associates with cortical F-actin. {ECO:0000250}.		adherens junction [GO:0005912]; apical junction complex [GO:0043296]; apical plasma membrane [GO:0016324]; bicellular tight junction [GO:0005923]; cytoplasm [GO:0005737]; cytoskeleton [GO:0005856]; extracellular exosome [GO:0070062]; microtubule [GO:0005874]; plasma membrane [GO:0005886]; actin binding [GO:0003779]; actin filament binding [GO:0051015]; beta-catenin binding [GO:0008013]; ligand-ga…	adherens junction [GO:0005912]; apical junction complex [GO:0043296]; apical plasma membrane [GO:0016324]; bicellular tight junction [GO:0005923]; cytoplasm [GO:0005737]; cytoskeleton [GO:0005856]; extracellular exosome [GO:0070062]; microtubule [GO:0005874]; plasma membrane [GO:0005886]
Q15427	Splicing factor 3B subunit 4 (Pre-mRNA-splicing factor SF3b 49 kDa subunit) (Spliceosome-associated protein 49) (SAP 49)	47	47	47	1	1	1						photoreceptor outer segment membrane [GO:0042622]; 3',5'-cyclic-GMP phosphodiesterase activity [GO:0047555]; cGMP binding [GO:0030553]; enzyme inhibitor activity [GO:0004857]; positive regulation of epidermal growth factor receptor signaling pathway [GO:0045742]; positive regulation of G protein-coupled receptor signaling pathway [GO:0045745]; positive regulation of MAPK cascade [GO:0043410]; res…	photoreceptor outer segment membrane [GO:0042622]
O75113	NEDD4-binding protein 1 (N4BP1) (EC 3.1.-.-)	4	4	4	1	1	1				SUBCELLULAR LOCATION: Nucleus {ECO:0000269|PubMed:27720643, ECO:0000269|PubMed:28541300}.		nucleoplasm [GO:0005654]; nucleus [GO:0005634]; spliceosomal complex [GO:0005681]; U12-type spliceosomal complex [GO:0005689]; U2 snRNP [GO:0005686]; U2-type precatalytic spliceosome [GO:0071005]; U2-type spliceosomal complex [GO:0005684]; RNA binding [GO:0003723]; splicing factor binding [GO:1990935]; mRNA processing [GO:0006397]; mRNA splicing, via spliceosome [GO:0000398]; positive regulation …	nucleoplasm [GO:0005654]; nucleus [GO:0005634]; spliceosomal complex [GO:0005681]; U12-type spliceosomal complex [GO:0005689]; U2 snRNP [GO:0005686]; U2-type precatalytic spliceosome [GO:0071005]; U2-type spliceosomal complex [GO:0005684]
Q86TB9	Protein PAT1 homolog 1 (PAT1-like protein 1) (Protein PAT1 homolog b) (Pat1b) (hPat1b)	3	3	3	1	1	1				SUBCELLULAR LOCATION: Cytoplasm, cytosol {ECO:0000250|UniProtKB:Q6A037}. Nucleus {ECO:0000250|UniProtKB:Q6A037}. Nucleus, nucleolus {ECO:0000250|UniProtKB:Q6A037}. Nucleus, PML body {ECO:0000250|UniProtKB:Q6A037}. Note=Primarily localizes to the nucleolus. Also localizes to the PML nuclear bodies, when desumoylated. {ECO:0000250|UniProtKB:Q6A037}.		cytosol [GO:0005829]; nucleolus [GO:0005730]; nucleus [GO:0005634]; PML body [GO:0016605]; mRNA binding [GO:0003729]; ribonuclease activity [GO:0004540]; ubiquitin binding [GO:0043130]; cellular response to UV [GO:0034644]; innate immune response [GO:0045087]; negative regulation of cytokine production [GO:0001818]; negative regulation of proteasomal ubiquitin-dependent protein catabolic process …	cytosol [GO:0005829]; nucleolus [GO:0005730]; nucleus [GO:0005634]; PML body [GO:0016605]
Q9BTN0	Leucine-rich repeat and fibronectin type-III domain-containing protein 3 (Synaptic adhesion-like molecule 4)	1	1	1	1	1	1				SUBCELLULAR LOCATION: Cytoplasm, P-body {ECO:0000269|PubMed:17936923, ECO:0000269|PubMed:20543818, ECO:0000269|PubMed:20584987, ECO:0000269|PubMed:20826699, ECO:0000269|PubMed:20852261, ECO:0000269|PubMed:22090346, ECO:0000269|PubMed:32354837}. Nucleus {ECO:0000269|PubMed:22090346}. Nucleus, PML body {ECO:0000269|PubMed:22090346}. Nucleus speckle {ECO:0000269|PubMed:22090346}. Note=Predominantly …		cytoplasmic ribonucleoprotein granule [GO:0036464]; cytosol [GO:0005829]; nuclear speck [GO:0016607]; P-body [GO:0000932]; PML body [GO:0016605]; poly(G) binding [GO:0034046]; poly(U) RNA binding [GO:0008266]; RNA binding [GO:0003723]; deadenylation-dependent decapping of nuclear-transcribed mRNA [GO:0000290]; P-body assembly [GO:0033962]	cytoplasmic ribonucleoprotein granule [GO:0036464]; cytosol [GO:0005829]; nuclear speck [GO:0016607]; P-body [GO:0000932]; PML body [GO:0016605]
Q9H7B2	Ribosome production factor 2 homolog (Brix domain-containing protein 1) (Ribosome biogenesis protein RPF2 homolog)	5	5	5	1	1	1	1	1		SUBCELLULAR LOCATION: Cell membrane {ECO:0000250}; Single-pass type I membrane protein {ECO:0000250}. Cell projection, axon {ECO:0000250}. Cell projection, dendrite {ECO:0000250}. Synapse {ECO:0000250}. Presynaptic cell membrane {ECO:0000250}. Postsynaptic cell membrane {ECO:0000250}.	TRANSMEM 540..560; /note="Helical"; /evidence="ECO:0000255"	anchoring junction [GO:0070161]; axon [GO:0030424]; cell surface [GO:0009986]; dendrite [GO:0030425]; glutamatergic synapse [GO:0098978]; integral component of postsynaptic density membrane [GO:0099061]; integral component of presynaptic active zone membrane [GO:0099059]; plasma membrane [GO:0005886]; regulation of presynapse assembly [GO:1905606]; regulation of synaptic membrane adhesion [GO:009…	anchoring junction [GO:0070161]; axon [GO:0030424]; cell surface [GO:0009986]; dendrite [GO:0030425]; glutamatergic synapse [GO:0098978]; integral component of postsynaptic density membrane [GO:0099061]; integral component of presynaptic active zone membrane [GO:0099059]; plasma membrane [GO:0005886]
Q9Y2W2	WW domain-binding protein 11 (WBP-11) (Npw38-binding protein) (NpwBP) (SH3 domain-binding protein SNP70) (Splicing factor that interacts with PQBP-1 and PP1)	3	3	3	1	1	1				SUBCELLULAR LOCATION: Nucleus, nucleolus {ECO:0000269|PubMed:12429849, ECO:0000269|PubMed:19170763}. Note=Associated with the nucleolus in an RNA-dependent manner.		chromosome [GO:0005694]; nucleolus [GO:0005730]; nucleoplasm [GO:0005654]; 5S rRNA binding [GO:0008097]; RNA binding [GO:0003723]; rRNA binding [GO:0019843]; maturation of LSU-rRNA from tricistronic rRNA transcript (SSU-rRNA, 5.8S rRNA, LSU-rRNA) [GO:0000463]; protein localization to nucleolus [GO:1902570]; regulation of signal transduction by p53 class mediator [GO:1901796]; ribosomal large subu…	chromosome [GO:0005694]; nucleolus [GO:0005730]; nucleoplasm [GO:0005654]
Q8N6G6	ADAMTS-like protein 1 (ADAMTSL-1) (Punctin-1)	2	2	2	1	1	1				SUBCELLULAR LOCATION: Nucleus. Cytoplasm. Note=Predominantly located in the nucleus with granular heterogeneous distribution. Excluded from nucleoli in interphase cells, distributed throughout cytoplasm in dividing cells. Colocalized with SC35 and U2B in the nucleus. In the cytoplasm, associates with the intermediate filament protein vimentin.		cytosol [GO:0005829]; intracellular membrane-bounded organelle [GO:0043231]; nucleoplasm [GO:0005654]; nucleus [GO:0005634]; spliceosomal complex [GO:0005681]; RNA binding [GO:0003723]; single-stranded DNA binding [GO:0003697]; WW domain binding [GO:0050699]; mRNA cis splicing, via spliceosome [GO:0045292]; rRNA processing [GO:0006364]	cytosol [GO:0005829]; intracellular membrane-bounded organelle [GO:0043231]; nucleoplasm [GO:0005654]; nucleus [GO:0005634]; spliceosomal complex [GO:0005681]
O43688	Phospholipid phosphatase 2 (EC 3.1.3.-) (EC 3.1.3.4) (Lipid phosphate phosphohydrolase 2) (PAP2-gamma) (PAP2-G) (Phosphatidate phosphohydrolase type 2c) (Phosphatidic acid phosphatase 2c) (PAP-2c) (PAP2c)	1	1	1	1	1	1		1		SUBCELLULAR LOCATION: Secreted, extracellular space, extracellular matrix {ECO:0000269|PubMed:11805097, ECO:0000269|PubMed:17395588, ECO:0000269|PubMed:19671700}.		endoplasmic reticulum lumen [GO:0005788]; extracellular region [GO:0005576]; hydrolase activity [GO:0016787]; extracellular matrix organization [GO:0030198]	endoplasmic reticulum lumen [GO:0005788]; extracellular region [GO:0005576]
Q9BYB4	Guanine nucleotide-binding protein subunit beta-like protein 1 (G protein subunit beta-like protein 1) (DGCRK3) (WD repeat-containing protein 14) (WD40 repeat-containing protein deleted in VCFS) (WDVCF)	7	7	7	1	1	1	1	1		SUBCELLULAR LOCATION: Membrane {ECO:0000269|PubMed:16467304, ECO:0000269|PubMed:9705349}; Multi-pass membrane protein {ECO:0000255}. Cell membrane {ECO:0000269|PubMed:16467304, ECO:0000269|PubMed:9705349}; Multi-pass membrane protein {ECO:0000255}. Early endosome membrane {ECO:0000269|PubMed:16467304}; Multi-pass membrane protein {ECO:0000255}. Endoplasmic reticulum membrane {ECO:0000269|PubMed:1…	TRANSMEM 5..25; /note="Helical"; /evidence="ECO:0000255"; TRANSMEM 52..72; /note="Helical"; /evidence="ECO:0000255"; TRANSMEM 88..108; /note="Helical"; /evidence="ECO:0000255"; TRANSMEM 163..183; /note="Helical"; /evidence="ECO:0000255"; TRANSMEM 197..217; /note="Helical"; /evidence="ECO:0000255"; TRANSMEM 227..247; /note="Helical"; /evidence="ECO:0000255"	caveola [GO:0005901]; early endosome [GO:0005769]; early endosome membrane [GO:0031901]; endoplasmic reticulum [GO:0005783]; endoplasmic reticulum membrane [GO:0005789]; integral component of membrane [GO:0016021]; integral component of plasma membrane [GO:0005887]; plasma membrane [GO:0005886]; ceramide-1-phosphate phosphatase activity [GO:0106235]; lipid phosphatase activity [GO:0042577]; phosp…	caveola [GO:0005901]; early endosome [GO:0005769]; early endosome membrane [GO:0031901]; endoplasmic reticulum [GO:0005783]; endoplasmic reticulum membrane [GO:0005789]; integral component of membrane [GO:0016021]; integral component of plasma membrane [GO:0005887]; plasma membrane [GO:0005886]
Q9BPX6	Calcium uptake protein 1, mitochondrial (Atopy-related autoantigen CALC) (ara CALC) (Calcium-binding atopy-related autoantigen 1) (allergen Hom s 4)	4	4	4	1	1	1
P00505	Aspartate aminotransferase, mitochondrial (mAspAT) (EC 2.6.1.1) (EC 2.6.1.7) (Fatty acid-binding protein) (FABP-1) (Glutamate oxaloacetate transaminase 2) (Kynurenine aminotransferase 4) (Kynurenine aminotransferase IV) (Kynurenine--oxoglutarate transaminase 4) (Kynurenine--oxoglutarate transaminase IV) (Plasma membrane-associated fatty acid-binding protein) (FABPpm) (Transaminase A)	4	4	4	1	1	1	1	1		SUBCELLULAR LOCATION: Mitochondrion inner membrane {ECO:0000269|PubMed:20693986, ECO:0000269|PubMed:24332854, ECO:0000269|PubMed:26387864, ECO:0000269|PubMed:26774479, ECO:0000269|PubMed:27099988, ECO:0000305|PubMed:24231807}; Single-pass membrane protein {ECO:0000255}. Mitochondrion intermembrane space {ECO:0000269|PubMed:23747253, ECO:0000269|PubMed:24560927, ECO:0000269|PubMed:26387864}.	TRANSMEM 34..52; /note="Helical"; /evidence="ECO:0000255"	calcium channel complex [GO:0034704]; integral component of mitochondrial membrane [GO:0032592]; mitochondrial inner membrane [GO:0005743]; mitochondrial intermembrane space [GO:0005758]; mitochondrion [GO:0005739]; uniplex complex [GO:1990246]; calcium ion binding [GO:0005509]; identical protein binding [GO:0042802]; protein heterodimerization activity [GO:0046982]; calcium import into the mitoc…	calcium channel complex [GO:0034704]; integral component of mitochondrial membrane [GO:0032592]; mitochondrial inner membrane [GO:0005743]; mitochondrial intermembrane space [GO:0005758]; mitochondrion [GO:0005739]; uniplex complex [GO:1990246]
Q15723	ETS-related transcription factor Elf-2 (E74-like factor 2) (New ETS-related factor)	5	5	5	1	1	1	1			SUBCELLULAR LOCATION: Mitochondrion matrix {ECO:0000269|PubMed:9537447}. Cell membrane {ECO:0000269|PubMed:9537447}. Note=Exposure to alcohol promotes translocation to the cell membrane. {ECO:0000269|PubMed:9537447}.		extracellular exosome [GO:0070062]; mitochondrial matrix [GO:0005759]; mitochondrion [GO:0005739]; plasma membrane [GO:0005886]; kynurenine-oxoglutarate transaminase activity [GO:0016212]; L-aspartate:2-oxoglutarate aminotransferase activity [GO:0004069]; pyridoxal phosphate binding [GO:0030170]; RNA binding [GO:0003723]; 2-oxoglutarate metabolic process [GO:0006103]; 4-hydroxyproline catabolic p…	extracellular exosome [GO:0070062]; mitochondrial matrix [GO:0005759]; mitochondrion [GO:0005739]; plasma membrane [GO:0005886]
Q9HCU4	Cadherin EGF LAG seven-pass G-type receptor 2 (Cadherin family member 10) (Epidermal growth factor-like protein 2) (EGF-like protein 2) (Flamingo homolog 3) (Multiple epidermal growth factor-like domains protein 3) (Multiple EGF-like domains protein 3)	4	4	4	1	1	1				SUBCELLULAR LOCATION: Nucleus.		chromatin [GO:0000785]; cytosol [GO:0005829]; nuclear body [GO:0016604]; nucleoplasm [GO:0005654]; nucleus [GO:0005634]; DNA-binding transcription factor activity [GO:0003700]; DNA-binding transcription factor activity, RNA polymerase II-specific [GO:0000981]; sequence-specific DNA binding [GO:0043565]; sequence-specific double-stranded DNA binding [GO:1990837]; cell differentiation [GO:0030154];…	chromatin [GO:0000785]; cytosol [GO:0005829]; nuclear body [GO:0016604]; nucleoplasm [GO:0005654]; nucleus [GO:0005634]
Q5VXH5	PRAME family member 7	1	1	1	1	1	1	1	1		SUBCELLULAR LOCATION: Cell membrane; Multi-pass membrane protein.	TRANSMEM 2381..2401; /note="Helical; Name=1"; /evidence="ECO:0000255"; TRANSMEM 2417..2437; /note="Helical; Name=2"; /evidence="ECO:0000255"; TRANSMEM 2439..2459; /note="Helical; Name=3"; /evidence="ECO:0000255"; TRANSMEM 2481..2501; /note="Helical; Name=4"; /evidence="ECO:0000255"; TRANSMEM 2520..2540; /note="Helical; Name=5"; /evidence="ECO:0000255"; TRANSMEM 2561..2581; /note="Helical; Name=6"…	cytoplasm [GO:0005737]; integral component of membrane [GO:0016021]; plasma membrane [GO:0005886]; calcium ion binding [GO:0005509]; G protein-coupled receptor activity [GO:0004930]; cell-cell adhesion [GO:0098609]; cerebrospinal fluid secretion [GO:0033326]; cilium assembly [GO:0060271]; cilium movement [GO:0003341]; dendrite morphogenesis [GO:0048813]; G protein-coupled receptor signaling pathw…	cytoplasm [GO:0005737]; integral component of membrane [GO:0016021]; plasma membrane [GO:0005886]
Q86WJ1	Chromodomain-helicase-DNA-binding protein 1-like (EC 3.6.4.12) (Amplified in liver cancer protein 1)	3	3	3	1	1	1						cytoplasm [GO:0005737]; negative regulation of apoptotic process [GO:0043066]; negative regulation of cell differentiation [GO:0045596]; negative regulation of transcription, DNA-templated [GO:0045892]; positive regulation of cell population proliferation [GO:0008284]	cytoplasm [GO:0005737]
P51991	Heterogeneous nuclear ribonucleoprotein A3 (hnRNP A3)	2	2	2	1	1	1				SUBCELLULAR LOCATION: Nucleus {ECO:0000269|PubMed:19661379}. Note=Localizes at sites of DNA damage. Probably recruited to DNA damage sites by PARylated PARP1. {ECO:0000269|PubMed:19661379}.		cytosol [GO:0005829]; nucleoplasm [GO:0005654]; nucleus [GO:0005634]; plasma membrane [GO:0005886]; ATP binding [GO:0005524]; ATP hydrolysis activity [GO:0016887]; ATP-dependent chromatin remodeler activity [GO:0140658]; DNA helicase activity [GO:0003678]; nucleotide binding [GO:0000166]; cellular response to DNA damage stimulus [GO:0006974]; chromatin remodeling [GO:0006338]; DNA repair [GO:0006…	cytosol [GO:0005829]; nucleoplasm [GO:0005654]; nucleus [GO:0005634]; plasma membrane [GO:0005886]
Q96GA3	Protein LTV1 homolog	5	4	6	1	1	1				SUBCELLULAR LOCATION: Nucleus {ECO:0000250}. Note=Component of ribonucleosomes.		catalytic step 2 spliceosome [GO:0071013]; nucleoplasm [GO:0005654]; nucleus [GO:0005634]; ribonucleoprotein complex [GO:1990904]; mRNA 3'-UTR binding [GO:0003730]; RNA binding [GO:0003723]; mRNA splicing, via spliceosome [GO:0000398]	catalytic step 2 spliceosome [GO:0071013]; nucleoplasm [GO:0005654]; nucleus [GO:0005634]; ribonucleoprotein complex [GO:1990904]
Q9UGV2	Protein NDRG3 (N-myc downstream-regulated gene 3 protein)	4	4	4	1	1	1						cytosol [GO:0005829]; nucleoplasm [GO:0005654]; nucleus [GO:0005634]; preribosome, small subunit precursor [GO:0030688]; ribosomal small subunit biogenesis [GO:0042274]; ribosomal small subunit export from nucleus [GO:0000056]	cytosol [GO:0005829]; nucleoplasm [GO:0005654]; nucleus [GO:0005634]; preribosome, small subunit precursor [GO:0030688]
C9J069	Apical junction component 1 homolog	3	3	3	1	1	1						cytoplasm [GO:0005737]; extracellular exosome [GO:0070062]; cell differentiation [GO:0030154]; negative regulation of cell growth [GO:0030308]; signal transduction [GO:0007165]; spermatogenesis [GO:0007283]	cytoplasm [GO:0005737]; extracellular exosome [GO:0070062]
Q92968	Peroxisomal membrane protein PEX13 (Peroxin-13)	2	2	2	1	1	1	1			SUBCELLULAR LOCATION: Apical cell membrane {ECO:0000250|UniProtKB:A0A1C3NSL9}. Cell projection, cilium {ECO:0000250|UniProtKB:A0A1C3NSL9}. Cell junction, adherens junction {ECO:0000250|UniProtKB:A0A1C3NSL9}.		adherens junction [GO:0005912]; apical junction complex [GO:0043296]; apical plasma membrane [GO:0016324]; cilium [GO:0005929]; plasma membrane [GO:0005886]; cell-cell junction organization [GO:0045216]	adherens junction [GO:0005912]; apical junction complex [GO:0043296]; apical plasma membrane [GO:0016324]; cilium [GO:0005929]; plasma membrane [GO:0005886]
Q9UPX8	SH3 and multiple ankyrin repeat domains protein 2 (Shank2) (Cortactin-binding protein 1) (CortBP1) (Proline-rich synapse-associated protein 1)	10	10	10	1	1	1	1	1		SUBCELLULAR LOCATION: Peroxisome membrane {ECO:0000269|PubMed:11390669}; Single-pass membrane protein {ECO:0000269|PubMed:11390669}.	TRANSMEM 227..251; /note="Helical"; /evidence="ECO:0000255"	cytosol [GO:0005829]; integral component of peroxisomal membrane [GO:0005779]; membrane [GO:0016020]; peroxisomal importomer complex [GO:1990429]; peroxisomal membrane [GO:0005778]; peroxisome [GO:0005777]; cerebral cortex cell migration [GO:0021795]; fatty acid alpha-oxidation [GO:0001561]; locomotory behavior [GO:0007626]; microtubule-based peroxisome localization [GO:0060152]; neuron migration…	cytosol [GO:0005829]; integral component of peroxisomal membrane [GO:0005779]; membrane [GO:0016020]; peroxisomal importomer complex [GO:1990429]; peroxisomal membrane [GO:0005778]; peroxisome [GO:0005777]
Q9BR77	Coiled-coil domain-containing protein 77	1	1	1	1	1	1	1			SUBCELLULAR LOCATION: Apical cell membrane {ECO:0000250}. Cytoplasm {ECO:0000250}. Synapse {ECO:0000250}. Postsynaptic density {ECO:0000250}. Cell projection, growth cone {ECO:0000250}. Cell projection, dendritic spine {ECO:0000250}. Note=Colocalizes with cortactin in growth cones in differentiating hippocampal neurons. Colocalized with PDE4D to the apical membrane of colonic crypt cells (By simi…		anchoring junction [GO:0070161]; apical plasma membrane [GO:0016324]; brush border membrane [GO:0031526]; ciliary membrane [GO:0060170]; cytosol [GO:0005829]; dendritic spine [GO:0043197]; glutamatergic synapse [GO:0098978]; growth cone [GO:0030426]; hippocampal mossy fiber to CA3 synapse [GO:0098686]; neuron projection [GO:0043005]; neuronal cell body [GO:0043025]; photoreceptor inner segment [G…	anchoring junction [GO:0070161]; apical plasma membrane [GO:0016324]; brush border membrane [GO:0031526]; ciliary membrane [GO:0060170]; cytosol [GO:0005829]; dendritic spine [GO:0043197]; glutamatergic synapse [GO:0098978]; growth cone [GO:0030426]; hippocampal mossy fiber to CA3 synapse [GO:0098686]; neuron projection [GO:0043005]; neuronal cell body [GO:0043025]; photoreceptor inner segment [G…
Q4G0N4	NAD kinase 2, mitochondrial (EC 2.7.1.23) (Mitochondrial NAD kinase) (NAD kinase domain-containing protein 1, mitochondrial)	4	4	4	1	1	1	1					centrosome [GO:0005813]; membrane [GO:0016020]	centrosome [GO:0005813]; membrane [GO:0016020]
P27707	Deoxycytidine kinase (dCK) (EC 2.7.1.74) (Deoxyadenosine kinase) (EC 2.7.1.76) (Deoxyguanosine kinase) (EC 2.7.1.113)	3	3	3	1	1	1				SUBCELLULAR LOCATION: Mitochondrion {ECO:0000269|PubMed:23212377}.		mitochondrial matrix [GO:0005759]; mitochondrion [GO:0005739]; ATP binding [GO:0005524]; NAD+ kinase activity [GO:0003951]; protein homodimerization activity [GO:0042803]; NAD metabolic process [GO:0019674]; NADP biosynthetic process [GO:0006741]; phosphorylation [GO:0016310]	mitochondrial matrix [GO:0005759]; mitochondrion [GO:0005739]
O75116	Rho-associated protein kinase 2 (EC 2.7.11.1) (Rho kinase 2) (Rho-associated, coiled-coil-containing protein kinase 2) (Rho-associated, coiled-coil-containing protein kinase II) (ROCK-II) (p164 ROCK-2)	4	4	4	1	1	1				SUBCELLULAR LOCATION: Nucleus {ECO:0000269|PubMed:9342341}.		cytoplasm [GO:0005737]; cytosol [GO:0005829]; mitochondrion [GO:0005739]; nucleoplasm [GO:0005654]; ATP binding [GO:0005524]; cytidine kinase activity [GO:0043771]; deoxyadenosine kinase activity [GO:0004136]; deoxycytidine kinase activity [GO:0004137]; deoxyguanosine kinase activity [GO:0004138]; deoxynucleoside kinase activity [GO:0019136]; protein homodimerization activity [GO:0042803]; dAMP s…	cytoplasm [GO:0005737]; cytosol [GO:0005829]; mitochondrion [GO:0005739]; nucleoplasm [GO:0005654]
O43670	BUB3-interacting and GLEBS motif-containing protein ZNF207 (BuGZ) (hBuGZ) (Zinc finger protein 207)	1	1	1	1	1	1	1			SUBCELLULAR LOCATION: Cytoplasm. Cell membrane {ECO:0000250}; Peripheral membrane protein {ECO:0000250}. Nucleus. Cytoplasm, cytoskeleton, microtubule organizing center, centrosome. Note=Cytoplasmic, and associated with actin microfilaments and the plasma membrane. {ECO:0000250}.		centrosome [GO:0005813]; cytoplasm [GO:0005737]; cytoplasmic ribonucleoprotein granule [GO:0036464]; cytoskeleton [GO:0005856]; cytosol [GO:0005829]; nucleus [GO:0005634]; plasma membrane [GO:0005886]; ATP binding [GO:0005524]; metal ion binding [GO:0046872]; protein serine kinase activity [GO:0106310]; protein serine/threonine kinase activity [GO:0004674]; Rho-dependent protein serine/threonine …	centrosome [GO:0005813]; cytoplasm [GO:0005737]; cytoplasmic ribonucleoprotein granule [GO:0036464]; cytoskeleton [GO:0005856]; cytosol [GO:0005829]; nucleus [GO:0005634]; plasma membrane [GO:0005886]
Q6ZNE9	RUN and FYVE domain-containing protein 4	3	3	3	1	1	1				SUBCELLULAR LOCATION: Nucleus {ECO:0000269|PubMed:24462186, ECO:0000269|PubMed:24462187}. Chromosome, centromere, kinetochore {ECO:0000269|PubMed:24462186, ECO:0000269|PubMed:24462187}. Cytoplasm, cytoskeleton, spindle {ECO:0000269|PubMed:26388440}. Note=Localizes primarily to the nucleus in interphase, concentrates at kinetochores prior to nuclear envelope breakdown and during early prometaphase…		cytoplasm [GO:0005737]; kinetochore [GO:0000776]; microtubule [GO:0005874]; nucleolus [GO:0005730]; nucleoplasm [GO:0005654]; nucleus [GO:0005634]; spindle [GO:0005819]; spindle matrix [GO:1990047]; DNA binding [GO:0003677]; heparin binding [GO:0008201]; metal ion binding [GO:0046872]; microtubule binding [GO:0008017]; RNA binding [GO:0003723]; attachment of spindle microtubules to kinetochore [G…	cytoplasm [GO:0005737]; kinetochore [GO:0000776]; microtubule [GO:0005874]; nucleolus [GO:0005730]; nucleoplasm [GO:0005654]; nucleus [GO:0005634]; spindle [GO:0005819]; spindle matrix [GO:1990047]
Q99961	Endophilin-A2 (EEN fusion partner of MLL) (Endophilin-2) (Extra eleven-nineteen leukemia fusion gene protein) (EEN) (SH3 domain protein 2B) (SH3 domain-containing GRB2-like protein 1)	2	2	2	1	1	1				SUBCELLULAR LOCATION: Cytoplasmic vesicle, autophagosome {ECO:0000269|PubMed:26416964}.		autophagosome [GO:0005776]; cytoplasmic vesicle [GO:0031410]; metal ion binding [GO:0046872]; phosphatidylinositol-3-phosphate binding [GO:0032266]; autophagosome assembly [GO:0000045]; cellular response to interleukin-4 [GO:0071353]; positive regulation of macroautophagy [GO:0016239]	autophagosome [GO:0005776]; cytoplasmic vesicle [GO:0031410]
P01700	Immunoglobulin lambda variable 1-47 (Ig lambda chain V-I region HA) (Ig lambda chain V-I region WAH)	4	4	4	1	1	1	1			SUBCELLULAR LOCATION: Cytoplasm {ECO:0000250}. Early endosome membrane {ECO:0000250}; Peripheral membrane protein {ECO:0000250}. Cell projection, podosome {ECO:0000269|PubMed:23285027}. Note=Associated with postsynaptic endosomes in hippocampal neurons. {ECO:0000250}.		anchoring junction [GO:0070161]; cell projection [GO:0042995]; cytoplasm [GO:0005737]; cytosol [GO:0005829]; early endosome membrane [GO:0031901]; glutamatergic synapse [GO:0098978]; podosome [GO:0002102]; presynapse [GO:0098793]; cadherin binding [GO:0045296]; identical protein binding [GO:0042802]; lipid binding [GO:0008289]; central nervous system development [GO:0007417]; signal transduction …	anchoring junction [GO:0070161]; cell projection [GO:0042995]; cytoplasm [GO:0005737]; cytosol [GO:0005829]; early endosome membrane [GO:0031901]; glutamatergic synapse [GO:0098978]; podosome [GO:0002102]; presynapse [GO:0098793]
Q6ZMT9	Death domain-containing protein 1	15	15	15	1	1	1		1		SUBCELLULAR LOCATION: Secreted {ECO:0000303|PubMed:20176268, ECO:0000303|PubMed:22158414}. Cell membrane {ECO:0000303|PubMed:20176268, ECO:0000303|PubMed:22158414}.		blood microparticle [GO:0072562]; extracellular region [GO:0005576]; extracellular space [GO:0005615]; immunoglobulin complex [GO:0019814]; plasma membrane [GO:0005886]; antigen binding [GO:0003823]; adaptive immune response [GO:0002250]; immune response [GO:0006955]	blood microparticle [GO:0072562]; extracellular region [GO:0005576]; extracellular space [GO:0005615]; immunoglobulin complex [GO:0019814]; plasma membrane [GO:0005886]
Q9Y5Y0	Feline leukemia virus subgroup C receptor-related protein 1 (Feline leukemia virus subgroup C receptor) (hFLVCR)	2	2	2	1	1	1						signal transduction [GO:0007165]
P85037	Forkhead box protein K1 (Myocyte nuclear factor) (MNF)	5	5	5	1	1	1	1	1		SUBCELLULAR LOCATION: [Isoform 1]: Cell membrane {ECO:0000250}; Multi-pass membrane protein {ECO:0000250}.; SUBCELLULAR LOCATION: [Isoform 2]: Mitochondrion membrane {ECO:0000250}; Multi-pass membrane protein {ECO:0000250}.	TRANSMEM 108..128; /note="Helical"; /evidence="ECO:0000255"; TRANSMEM 148..168; /note="Helical"; /evidence="ECO:0000255"; TRANSMEM 175..195; /note="Helical"; /evidence="ECO:0000255"; TRANSMEM 200..220; /note="Helical"; /evidence="ECO:0000255"; TRANSMEM 241..261; /note="Helical"; /evidence="ECO:0000255"; TRANSMEM 276..296; /note="Helical"; /evidence="ECO:0000255"; TRANSMEM 332..352; /note="Helical…	integral component of membrane [GO:0016021]; mitochondrial inner membrane [GO:0005743]; mitochondrion [GO:0005739]; plasma membrane [GO:0005886]; heme binding [GO:0020037]; heme transmembrane transporter activity [GO:0015232]; blood vessel development [GO:0001568]; cellular iron ion homeostasis [GO:0006879]; embryonic digit morphogenesis [GO:0042733]; embryonic skeletal system morphogenesis [GO:0…	integral component of membrane [GO:0016021]; mitochondrial inner membrane [GO:0005743]; mitochondrion [GO:0005739]; plasma membrane [GO:0005886]
Q86UU1	Pleckstrin homology-like domain family B member 1 (Protein LL5-alpha)	3	3	3	1	1	1				SUBCELLULAR LOCATION: Nucleus {ECO:0000269|PubMed:25805136, ECO:0000269|PubMed:25852164}. Cytoplasm {ECO:0000269|PubMed:25805136, ECO:0000269|PubMed:25852164}. Note=Translocation to the nucleus is regulated by phosphorylation: phosphorylation by GSK3 (GSK3A or GSK3B) promotes interaction with 14-3-3 proteins and sequestration in the cytoplasm. Dephosphorylation promotes translocation to the nucle…		chromatin [GO:0000785]; cytoplasm [GO:0005737]; nucleoplasm [GO:0005654]; nucleus [GO:0005634]; 14-3-3 protein binding [GO:0071889]; DNA-binding transcription factor activity [GO:0003700]; DNA-binding transcription factor activity, RNA polymerase II-specific [GO:0000981]; DNA-binding transcription repressor activity, RNA polymerase II-specific [GO:0001227]; RNA polymerase II cis-regulatory region…	chromatin [GO:0000785]; cytoplasm [GO:0005737]; nucleoplasm [GO:0005654]; nucleus [GO:0005634]
P33076	MHC class II transactivator (CIITA) (EC 2.3.1.-) (EC 2.7.11.1)	2	2	2	1	1	1						basal cortex [GO:0045180]; cytosol [GO:0005829]; intercellular bridge [GO:0045171]; intracellular membrane-bounded organelle [GO:0043231]; plasma membrane [GO:0005886]; positive regulation of basement membrane assembly involved in embryonic body morphogenesis [GO:1904261]; regulation of epithelial to mesenchymal transition [GO:0010717]; regulation of gastrulation [GO:0010470]; regulation of micro…	basal cortex [GO:0045180]; cytosol [GO:0005829]; intercellular bridge [GO:0045171]; intracellular membrane-bounded organelle [GO:0043231]; plasma membrane [GO:0005886]
P98095	Fibulin-2 (FIBL-2)	1	1	1	1	1	1				SUBCELLULAR LOCATION: Nucleus {ECO:0000269|PubMed:23007646}. Nucleus, PML body {ECO:0000269|PubMed:23007646}. Note=Recruited to PML body by PML.		cytosol [GO:0005829]; nucleoplasm [GO:0005654]; PML body [GO:0016605]; acyltransferase activity [GO:0016746]; ATP binding [GO:0005524]; DNA-binding transcription factor binding [GO:0140297]; GTP binding [GO:0005525]; protein C-terminus binding [GO:0008022]; protein serine kinase activity [GO:0106310]; protein serine/threonine kinase activity [GO:0004674]; protein-containing complex binding [GO:00…	cytosol [GO:0005829]; nucleoplasm [GO:0005654]; PML body [GO:0016605]
O60240	Perilipin-1 (Lipid droplet-associated protein)	2	2	2	1	1	1		1		SUBCELLULAR LOCATION: Secreted, extracellular space, extracellular matrix.		collagen-containing extracellular matrix [GO:0062023]; extracellular matrix [GO:0031012]; extracellular region [GO:0005576]; extracellular vesicle [GO:1903561]; calcium ion binding [GO:0005509]; extracellular matrix binding [GO:0050840]; extracellular matrix constituent conferring elasticity [GO:0030023]; extracellular matrix structural constituent [GO:0005201]; extracellular matrix organization …	collagen-containing extracellular matrix [GO:0062023]; extracellular matrix [GO:0031012]; extracellular region [GO:0005576]; extracellular vesicle [GO:1903561]
P46934	E3 ubiquitin-protein ligase NEDD4 (EC 2.3.2.26) (Cell proliferation-inducing gene 53 protein) (HECT-type E3 ubiquitin transferase NEDD4) (Neural precursor cell expressed developmentally down-regulated protein 4) (NEDD-4)	7	7	7	1	1	1				SUBCELLULAR LOCATION: Endoplasmic reticulum {ECO:0000269|PubMed:23399566}. Lipid droplet {ECO:0000269|PubMed:23399566, ECO:0000305|PubMed:26357594}. Note=Lipid droplet surface-associated. {ECO:0000269|PubMed:23399566}.		cytosol [GO:0005829]; endoplasmic reticulum [GO:0005783]; lipid droplet [GO:0005811]; lipid binding [GO:0008289]; cellular response to cold [GO:0070417]; lipid catabolic process [GO:0016042]; lipid metabolic process [GO:0006629]	cytosol [GO:0005829]; endoplasmic reticulum [GO:0005783]; lipid droplet [GO:0005811]
Q9BYD2	39S ribosomal protein L9, mitochondrial (L9mt) (MRP-L9) (Mitochondrial large ribosomal subunit protein bL9m)	1	1	1	1	1	1	1			SUBCELLULAR LOCATION: Cytoplasm {ECO:0000250}. Cell membrane {ECO:0000250}; Peripheral membrane protein {ECO:0000250}. Note=Recruited to the plasma membrane by GRB10. Once complexed with GRB10 and IGF1R, follows IGF1R internalization, remaining associated with early endosomes. Uncouples from IGF1R-containing endosomes before the sorting of the receptor to the lysosomal compartment (By similarity)…		apicolateral plasma membrane [GO:0016327]; cell cortex [GO:0005938]; chromatin [GO:0000785]; cytoplasm [GO:0005737]; cytosol [GO:0005829]; dendritic spine [GO:0043197]; extracellular exosome [GO:0070062]; Golgi apparatus [GO:0005794]; perinuclear region of cytoplasm [GO:0048471]; plasma membrane [GO:0005886]; protein-containing complex [GO:0032991]; ubiquitin ligase complex [GO:0000151]; beta-2 a…	apicolateral plasma membrane [GO:0016327]; cell cortex [GO:0005938]; chromatin [GO:0000785]; cytoplasm [GO:0005737]; cytosol [GO:0005829]; dendritic spine [GO:0043197]; extracellular exosome [GO:0070062]; Golgi apparatus [GO:0005794]; perinuclear region of cytoplasm [GO:0048471]; plasma membrane [GO:0005886]; protein-containing complex [GO:0032991]; ubiquitin ligase complex [GO:0000151]
O75334	Liprin-alpha-2 (Protein tyrosine phosphatase receptor type f polypeptide-interacting protein alpha-2) (PTPRF-interacting protein alpha-2)	6	6	6	1	1	1				SUBCELLULAR LOCATION: Mitochondrion {ECO:0000269|PubMed:25278503, ECO:0000269|PubMed:25838379, ECO:0000269|PubMed:28892042}.		mitochondrial inner membrane [GO:0005743]; mitochondrial large ribosomal subunit [GO:0005762]; mitochondrial ribosome [GO:0005761]; mitochondrion [GO:0005739]; RNA binding [GO:0003723]; structural constituent of ribosome [GO:0003735]; mitochondrial translation [GO:0032543]; translation [GO:0006412]	mitochondrial inner membrane [GO:0005743]; mitochondrial large ribosomal subunit [GO:0005762]; mitochondrial ribosome [GO:0005761]; mitochondrion [GO:0005739]
O43493	Trans-Golgi network integral membrane protein 2 (Trans-Golgi network glycoprotein 46) (TGN38 homolog) (hTGN46) (Trans-Golgi network glycoprotein 48) (hTGN48) (Trans-Golgi network glycoprotein 51) (hTGN51) (Trans-Golgi network protein 2)	1	1	1	1	1	1	1			SUBCELLULAR LOCATION: Cytoplasm {ECO:0000269|PubMed:9624153}. Cell surface {ECO:0000269|PubMed:9624153}. Cell projection, dendritic spine {ECO:0000269|PubMed:30021165}. Note=Colocalizes with PTPRF at the cell surface.		anchoring junction [GO:0070161]; axon [GO:0030424]; cell surface [GO:0009986]; cytoplasm [GO:0005737]; cytosol [GO:0005829]; dendritic spine [GO:0043197]; extracellular exosome [GO:0070062]; presynaptic active zone [GO:0048786]; cell-matrix adhesion [GO:0007160]; dense core granule cytoskeletal transport [GO:0099519]; regulation of dendritic spine development [GO:0060998]; regulation of dendritic…	anchoring junction [GO:0070161]; axon [GO:0030424]; cell surface [GO:0009986]; cytoplasm [GO:0005737]; cytosol [GO:0005829]; dendritic spine [GO:0043197]; extracellular exosome [GO:0070062]; presynaptic active zone [GO:0048786]
Q96CC6	Inactive rhomboid protein 1 (iRhom1) (Epidermal growth factor receptor-related protein) (Rhomboid 5 homolog 1) (Rhomboid family member 1) (p100hRho)	3	3	3	1	1	1	1	1		SUBCELLULAR LOCATION: Cell membrane; Single-pass type I membrane protein. Golgi apparatus, trans-Golgi network membrane; Single-pass type I membrane protein. Note=Primarily in trans-Golgi network. Cycles between the trans-Golgi network and the cell surface returning via endosomes.	TRANSMEM 382..402; /note="Helical"; /evidence="ECO:0000255"	clathrin-coated endocytic vesicle membrane [GO:0030669]; endoplasmic reticulum lumen [GO:0005788]; endosome [GO:0005768]; Golgi apparatus [GO:0005794]; integral component of membrane [GO:0016021]; nucleoplasm [GO:0005654]; plasma membrane [GO:0005886]; trans-Golgi network [GO:0005802]; trans-Golgi network transport vesicle [GO:0030140]; transport vesicle [GO:0030133]	clathrin-coated endocytic vesicle membrane [GO:0030669]; endoplasmic reticulum lumen [GO:0005788]; endosome [GO:0005768]; Golgi apparatus [GO:0005794]; integral component of membrane [GO:0016021]; nucleoplasm [GO:0005654]; plasma membrane [GO:0005886]; trans-Golgi network [GO:0005802]; trans-Golgi network transport vesicle [GO:0030140]; transport vesicle [GO:0030133]
P03915	NADH-ubiquinone oxidoreductase chain 5 (EC 7.1.1.2) (NADH dehydrogenase subunit 5)	3	3	3	1	1	1	1	1		SUBCELLULAR LOCATION: Endoplasmic reticulum membrane {ECO:0000269|PubMed:15965977, ECO:0000269|PubMed:18832597, ECO:0000269|PubMed:21439629}; Multi-pass membrane protein {ECO:0000255}. Golgi apparatus membrane {ECO:0000269|PubMed:15965977, ECO:0000269|PubMed:18832597}; Multi-pass membrane protein {ECO:0000255}. Note=Predominantly localized in the endoplasmic reticulum membrane (PubMed:15965977). …	TRANSMEM 412..432; /note="Helical"; /evidence="ECO:0000255"; TRANSMEM 656..676; /note="Helical"; /evidence="ECO:0000255"; TRANSMEM 692..712; /note="Helical"; /evidence="ECO:0000255"; TRANSMEM 715..735; /note="Helical"; /evidence="ECO:0000255"; TRANSMEM 747..767; /note="Helical"; /evidence="ECO:0000255"; TRANSMEM 773..793; /note="Helical"; /evidence="ECO:0000255"; TRANSMEM 804..824; /note="Helical…	endoplasmic reticulum membrane [GO:0005789]; Golgi membrane [GO:0000139]; integral component of membrane [GO:0016021]; growth factor binding [GO:0019838]; cell migration [GO:0016477]; cell population proliferation [GO:0008283]; negative regulation of protein secretion [GO:0050709]; protein transport [GO:0015031]; regulation of epidermal growth factor receptor signaling pathway [GO:0042058]; regul…	endoplasmic reticulum membrane [GO:0005789]; Golgi membrane [GO:0000139]; integral component of membrane [GO:0016021]
Q16769	Glutaminyl-peptide cyclotransferase (EC 2.3.2.5) (Glutaminyl cyclase) (QC) (sQC) (Glutaminyl-tRNA cyclotransferase) (Glutamyl cyclase) (EC)	3	3	3	1	1	1	1	1		SUBCELLULAR LOCATION: Mitochondrion inner membrane {ECO:0000250|UniProtKB:P03920}; Multi-pass membrane protein {ECO:0000255}.	TRANSMEM 38..58; /note="Helical"; /evidence="ECO:0000255"; TRANSMEM 87..107; /note="Helical"; /evidence="ECO:0000255"; TRANSMEM 122..142; /note="Helical"; /evidence="ECO:0000255"; TRANSMEM 144..160; /note="Helical"; /evidence="ECO:0000255"; TRANSMEM 171..191; /note="Helical"; /evidence="ECO:0000255"; TRANSMEM 211..233; /note="Helical"; /evidence="ECO:0000255"; TRANSMEM 241..261; /note="Helical"; …	mitochondrial inner membrane [GO:0005743]; mitochondrial respiratory chain complex I [GO:0005747]; neuron projection [GO:0043005]; NADH dehydrogenase (ubiquinone) activity [GO:0008137]; NADH dehydrogenase activity [GO:0003954]; aerobic respiration [GO:0009060]; electron transport coupled proton transport [GO:0015990]; mitochondrial electron transport, NADH to ubiquinone [GO:0006120]; mitochondria…	mitochondrial inner membrane [GO:0005743]; mitochondrial respiratory chain complex I [GO:0005747]; neuron projection [GO:0043005]
Q13129	Zinc finger protein Rlf (Rearranged L-myc fusion gene protein) (Zn-15-related protein)	4	4	4	1	1	1		1		SUBCELLULAR LOCATION: Secreted {ECO:0000269|PubMed:18486145}.		extracellular exosome [GO:0070062]; extracellular region [GO:0005576]; ficolin-1-rich granule lumen [GO:1904813]; specific granule lumen [GO:0035580]; tertiary granule lumen [GO:1904724]; glutaminyl-peptide cyclotransferase activity [GO:0016603]; zinc ion binding [GO:0008270]; peptidyl-pyroglutamic acid biosynthetic process, using glutaminyl-peptide cyclotransferase [GO:0017186]; protein modifica…	extracellular exosome [GO:0070062]; extracellular region [GO:0005576]; ficolin-1-rich granule lumen [GO:1904813]; specific granule lumen [GO:0035580]; tertiary granule lumen [GO:1904724]
Q6VVX0	Vitamin D 25-hydroxylase (EC 1.14.14.24) (Cytochrome P450 2R1)	1	1	1	1	1	1				SUBCELLULAR LOCATION: Nucleus {ECO:0000305}.		nucleus [GO:0005634]; DNA binding [GO:0003677]; DNA-binding transcription activator activity, RNA polymerase II-specific [GO:0001228]; DNA-binding transcription factor activity, RNA polymerase II-specific [GO:0000981]; metal ion binding [GO:0046872]; histone H3-K4 monomethylation [GO:0097692]; positive regulation of transcription by RNA polymerase II [GO:0045944]; positive regulation of transcrip…	nucleus [GO:0005634]
P61764	Syntaxin-binding protein 1 (MUNC18-1) (N-Sec1) (Protein unc-18 homolog 1) (Unc18-1) (Protein unc-18 homolog A) (Unc-18A) (p67)	7	7	7	1	1	1	1			SUBCELLULAR LOCATION: Endoplasmic reticulum membrane {ECO:0000305|PubMed:15465040}; Peripheral membrane protein. Microsome membrane {ECO:0000305|PubMed:15465040}; Peripheral membrane protein.		cytoplasm [GO:0005737]; endoplasmic reticulum membrane [GO:0005789]; intracellular membrane-bounded organelle [GO:0043231]; D3 vitamins binding [GO:1902271]; heme binding [GO:0020037]; iron ion binding [GO:0005506]; oxidoreductase activity, acting on paired donors, with incorporation or reduction of molecular oxygen, reduced flavin or flavoprotein as one donor, and incorporation of one atom of ox…	cytoplasm [GO:0005737]; endoplasmic reticulum membrane [GO:0005789]; intracellular membrane-bounded organelle [GO:0043231]
Q8NBM4	Ubiquitin-associated domain-containing protein 2 (UBA domain-containing protein 2) (Phosphoglycerate dehydrogenase-like protein 1)	3	3	3	1	1	1	1			SUBCELLULAR LOCATION: Cytoplasm, cytosol {ECO:0000269|PubMed:20887364}. Membrane; Peripheral membrane protein.		axon [GO:0030424]; cytoplasm [GO:0005737]; cytoskeleton [GO:0005856]; cytosol [GO:0005829]; extracellular exosome [GO:0070062]; glutamatergic synapse [GO:0098978]; mitochondrion [GO:0005739]; nucleoplasm [GO:0005654]; perinuclear region of cytoplasm [GO:0048471]; phagocytic vesicle [GO:0045335]; plasma membrane [GO:0005886]; platelet alpha granule [GO:0031091]; postsynapse [GO:0098794]; presynapt…	axon [GO:0030424]; cytoplasm [GO:0005737]; cytoskeleton [GO:0005856]; cytosol [GO:0005829]; extracellular exosome [GO:0070062]; glutamatergic synapse [GO:0098978]; mitochondrion [GO:0005739]; nucleoplasm [GO:0005654]; perinuclear region of cytoplasm [GO:0048471]; phagocytic vesicle [GO:0045335]; plasma membrane [GO:0005886]; platelet alpha granule [GO:0031091]; postsynapse [GO:0098794]; presynapt…
Q9H094	Neuroblastoma breakpoint family member 3 (Protein AE2) (Protein SHIIIa4)	5.5	5	6	1	1	1	1	1		SUBCELLULAR LOCATION: Endoplasmic reticulum membrane {ECO:0000269|PubMed:23297223}; Multi-pass membrane protein {ECO:0000255}.	TRANSMEM 92..112; /note="Helical"; /evidence="ECO:0000255"; TRANSMEM 126..146; /note="Helical"; /evidence="ECO:0000255"; TRANSMEM 164..184; /note="Helical"; /evidence="ECO:0000255"	endoplasmic reticulum [GO:0005783]; endoplasmic reticulum membrane [GO:0005789]; integral component of membrane [GO:0016021]; negative regulation of canonical Wnt signaling pathway [GO:0090090]; negative regulation of retrograde protein transport, ER to cytosol [GO:1904153]; protein localization to endoplasmic reticulum [GO:0070972]; Wnt signaling pathway [GO:0016055]	endoplasmic reticulum [GO:0005783]; endoplasmic reticulum membrane [GO:0005789]; integral component of membrane [GO:0016021]
Q9H903	Probable bifunctional methylenetetrahydrofolate dehydrogenase/cyclohydrolase 2 (NADP-dependent methylenetetrahydrofolate dehydrogenase 2-like protein) (MTHFD2-like) [Includes: NAD-dependent methylenetetrahydrofolate dehydrogenase (EC 1.5.1.15); Methenyltetrahydrofolate cyclohydrolase (EC 3.5.4.9)]	1	1	1	1	1	1				SUBCELLULAR LOCATION: Cytoplasm {ECO:0000305}.		cytoplasm [GO:0005737]	cytoplasm [GO:0005737]
Q14738	Serine/threonine-protein phosphatase 2A 56 kDa regulatory subunit delta isoform (PP2A B subunit isoform B'-delta) (PP2A B subunit isoform B56-delta) (PP2A B subunit isoform PR61-delta) (PP2A B subunit isoform R5-delta)	6	6	6	1	1	1	1			SUBCELLULAR LOCATION: Mitochondrion inner membrane {ECO:0000250|UniProtKB:D3ZUA0}; Peripheral membrane protein {ECO:0000250|UniProtKB:D3ZUA0}; Matrix side {ECO:0000250|UniProtKB:D3ZUA0}.		mitochondrial inner membrane [GO:0005743]; mitochondrial matrix [GO:0005759]; mitochondrion [GO:0005739]; methenyltetrahydrofolate cyclohydrolase activity [GO:0004477]; methylenetetrahydrofolate dehydrogenase (NAD+) activity [GO:0004487]; methylenetetrahydrofolate dehydrogenase (NADP+) activity [GO:0004488]; 10-formyltetrahydrofolate metabolic process [GO:0009256]; folic acid metabolic process [G…	mitochondrial inner membrane [GO:0005743]; mitochondrial matrix [GO:0005759]; mitochondrion [GO:0005739]
Q86UK0	Glucosylceramide transporter ABCA12 (EC 7.6.2.1) (ATP-binding cassette sub-family A member 12) (ATP-binding cassette transporter 12) (ATP-binding cassette 12)	5	5	5	1	1	1				SUBCELLULAR LOCATION: Cytoplasm. Nucleus. Note=Nuclear in interphase, nuclear during mitosis.		cytosol [GO:0005829]; nucleoplasm [GO:0005654]; nucleus [GO:0005634]; protein phosphatase type 2A complex [GO:0000159]; phosphoprotein phosphatase activity [GO:0004721]; protein phosphatase activator activity [GO:0072542]; protein phosphatase regulator activity [GO:0019888]; nervous system development [GO:0007399]; positive regulation of protein dephosphorylation [GO:0035307]; protein dephosphory…	cytosol [GO:0005829]; nucleoplasm [GO:0005654]; nucleus [GO:0005634]; protein phosphatase type 2A complex [GO:0000159]
Q96JA3	Pleckstrin homology domain-containing family A member 8 (PH domain-containing family A member 8) (Phosphatidylinositol-four-phosphate adapter protein 2) (FAPP-2) (Phosphoinositol 4-phosphate adapter protein 2) (hFAPP2) (Serologically defined breast cancer antigen NY-BR-86)	1	1	1	1	1	1	1	1		SUBCELLULAR LOCATION: Cytoplasmic vesicle, secretory vesicle membrane {ECO:0000269|PubMed:16007253, ECO:0000269|PubMed:17927575}; Multi-pass membrane protein {ECO:0000305}. Golgi apparatus membrane {ECO:0000269|PubMed:17927575}. Note=Localizes in the limiting membrane of the lamellar granules (LGs) (PubMed:17927575). Trafficks from the Golgi apparatus to the lamellar granules (LGs) at the cell pe…	TRANSMEM 23..43; /note="Helical"; /evidence="ECO:0000255"; TRANSMEM 1065..1085; /note="Helical"; /evidence="ECO:0000255"; TRANSMEM 1112..1132; /note="Helical"; /evidence="ECO:0000255"; TRANSMEM 1145..1165; /note="Helical"; /evidence="ECO:0000255"; TRANSMEM 1174..1194; /note="Helical"; /evidence="ECO:0000255"; TRANSMEM 1200..1220; /note="Helical"; /evidence="ECO:0000255"; TRANSMEM 1250..1270; /not…	cytoplasm [GO:0005737]; cytosol [GO:0005829]; epidermal lamellar body [GO:0097209]; epidermal lamellar body membrane [GO:0097234]; Golgi membrane [GO:0000139]; integral component of membrane [GO:0016021]; intracellular membrane-bounded organelle [GO:0043231]; plasma membrane [GO:0005886]; transport vesicle membrane [GO:0030658]; ABC-type transporter activity [GO:0140359]; apolipoprotein A-I recep…	cytoplasm [GO:0005737]; cytosol [GO:0005829]; epidermal lamellar body [GO:0097209]; epidermal lamellar body membrane [GO:0097234]; Golgi membrane [GO:0000139]; integral component of membrane [GO:0016021]; intracellular membrane-bounded organelle [GO:0043231]; plasma membrane [GO:0005886]; transport vesicle membrane [GO:0030658]
P49643	DNA primase large subunit (DNA primase 58 kDa subunit) (p58)	4	4	4	1	1	1	1			SUBCELLULAR LOCATION: Golgi apparatus, trans-Golgi network membrane {ECO:0000269|PubMed:15107860}. Membrane; Peripheral membrane protein {ECO:0000269|PubMed:15107860}. Note=Binds through its PH domain to PtdIns(4)P and ARF1, and subsequently localizes to TGN exit sites. {ECO:0000269|PubMed:15107860}.		cytosol [GO:0005829]; Golgi apparatus [GO:0005794]; Golgi membrane [GO:0000139]; nucleoplasm [GO:0005654]; trans-Golgi network [GO:0005802]; ceramide 1-phosphate binding [GO:1902387]; ceramide 1-phosphate transfer activity [GO:1902388]; ceramide binding [GO:0097001]; glycolipid binding [GO:0051861]; glycolipid transfer activity [GO:0017089]; phosphatidylinositol-4-phosphate binding [GO:0070273]; …	cytosol [GO:0005829]; Golgi apparatus [GO:0005794]; Golgi membrane [GO:0000139]; nucleoplasm [GO:0005654]; trans-Golgi network [GO:0005802]
Q13951	Core-binding factor subunit beta (CBF-beta) (Polyomavirus enhancer-binding protein 2 beta subunit) (PEA2-beta) (PEBP2-beta) (SL3-3 enhancer factor 1 subunit beta) (SL3/AKV core-binding factor beta subunit)	2	2	2	1	1	1						alpha DNA polymerase:primase complex [GO:0005658]; nucleoplasm [GO:0005654]; 4 iron, 4 sulfur cluster binding [GO:0051539]; DNA binding [GO:0003677]; DNA/RNA hybrid binding [GO:0071667]; metal ion binding [GO:0046872]; DNA replication initiation [GO:0006270]; DNA replication, synthesis of RNA primer [GO:0006269]; positive regulation of DNA primase activity [GO:1903934]	alpha DNA polymerase:primase complex [GO:0005658]; nucleoplasm [GO:0005654]
Q9P1Q0	Vacuolar protein sorting-associated protein 54 (Hepatocellular carcinoma protein 8) (Tumor antigen HOM-HCC-8) (Tumor antigen SLP-8p)	9	9	9	1	1	1				SUBCELLULAR LOCATION: Nucleus {ECO:0000305}.		core-binding factor complex [GO:0016513]; membrane [GO:0016020]; nucleoplasm [GO:0005654]; sequence-specific DNA binding [GO:0043565]; transcription coactivator activity [GO:0003713]; cell maturation [GO:0048469]; definitive hemopoiesis [GO:0060216]; lymphocyte differentiation [GO:0030098]; myeloid cell differentiation [GO:0030099]; negative regulation of CD4-positive, alpha-beta T cell different…	core-binding factor complex [GO:0016513]; membrane [GO:0016020]; nucleoplasm [GO:0005654]
Q8IW52	SLIT and NTRK-like protein 4	1	1	1	1	1	1	1			SUBCELLULAR LOCATION: Golgi apparatus, trans-Golgi network {ECO:0000269|PubMed:18367545, ECO:0000269|PubMed:25799061}. Membrane {ECO:0000250|UniProtKB:Q9JMK8}. Note=Associates with membranes in an EIPR1-independent manner. {ECO:0000250|UniProtKB:Q9JMK8}.		cytosol [GO:0005829]; GARP complex [GO:0000938]; Golgi apparatus [GO:0005794]; membrane [GO:0016020]; nucleoplasm [GO:0005654]; perinuclear region of cytoplasm [GO:0048471]; trans-Golgi network [GO:0005802]; trans-Golgi network membrane [GO:0032588]; syntaxin binding [GO:0019905]; Golgi to vacuole transport [GO:0006896]; homeostasis of number of cells within a tissue [GO:0048873]; in utero embryo…	cytosol [GO:0005829]; GARP complex [GO:0000938]; Golgi apparatus [GO:0005794]; membrane [GO:0016020]; nucleoplasm [GO:0005654]; perinuclear region of cytoplasm [GO:0048471]; trans-Golgi network [GO:0005802]; trans-Golgi network membrane [GO:0032588]
Q96ER3	Protein SAAL1 (Synoviocyte proliferation-associated in collagen-induced arthritis protein 1) (SPACIA1)	3	3	3	1	1	1	1	1		SUBCELLULAR LOCATION: Membrane {ECO:0000305}; Single-pass type I membrane protein {ECO:0000305}. Cell membrane {ECO:0000269|PubMed:27812321}.	TRANSMEM 619..639; /note="Helical"; /evidence="ECO:0000255"	glutamatergic synapse [GO:0098978]; integral component of membrane [GO:0016021]; plasma membrane [GO:0005886]; axonogenesis [GO:0007409]; positive regulation of synapse assembly [GO:0051965]; regulation of presynapse assembly [GO:1905606]; regulation of synapse organization [GO:0050807]	glutamatergic synapse [GO:0098978]; integral component of membrane [GO:0016021]; plasma membrane [GO:0005886]
Q8IWQ3	Serine/threonine-protein kinase BRSK2 (EC 2.7.11.1) (Brain-selective kinase 2) (EC 2.7.11.26) (Brain-specific serine/threonine-protein kinase 2) (BR serine/threonine-protein kinase 2) (Serine/threonine-protein kinase 29) (Serine/threonine-protein kinase SAD-A)	7	7	7	2	2	2				SUBCELLULAR LOCATION: Nucleus {ECO:0000269|PubMed:22127701}.		nucleoplasm [GO:0005654]; nucleus [GO:0005634]; positive regulation of synoviocyte proliferation [GO:1901647]	nucleoplasm [GO:0005654]; nucleus [GO:0005634]
Q00978	Interferon regulatory factor 9 (IRF-9) (IFN-alpha-responsive transcription factor subunit) (ISGF3 p48 subunit) (Interferon-stimulated gene factor 3 gamma) (ISGF-3 gamma) (Transcriptional regulator ISGF3 subunit gamma)	6	6	6	1	1	1	1		1	SUBCELLULAR LOCATION: Cytoplasm {ECO:0000269|PubMed:15990874}. Cell membrane {ECO:0000269|PubMed:15990874}. Note=Colocalized with SLC26A6 at the surface of the cell membrane in order to form a bicarbonate transport metabolon. Displaced from the cytosolic surface of the cell membrane by PKC in phorbol myristate acetate (PMA)-induced cells. {ECO:0000269|PubMed:15990874}.		apical part of cell [GO:0045177]; cytoplasm [GO:0005737]; cytosol [GO:0005829]; extracellular exosome [GO:0070062]; myelin sheath [GO:0043209]; plasma membrane [GO:0005886]; arylesterase activity [GO:0004064]; carbonate dehydratase activity [GO:0004089]; cyanamide hydratase activity [GO:0018820]; hydro-lyase activity [GO:0016836]; zinc ion binding [GO:0008270]; angiotensin-activated signaling pat…	apical part of cell [GO:0045177]; cytoplasm [GO:0005737]; cytosol [GO:0005829]; extracellular exosome [GO:0070062]; myelin sheath [GO:0043209]; plasma membrane [GO:0005886]
Q7Z7L7	Protein zer-1 homolog (Hzyg) (Zyg-11 homolog B-like protein) (Zyg11b-like protein)	1	1	1	1	1	1				SUBCELLULAR LOCATION: Cytoplasm, cytoskeleton, microtubule organizing center, centrosome. Cytoplasm, perinuclear region. Endoplasmic reticulum. Note=Detected at centrosomes during mitosis. Localizes to the endoplasmic reticulum in response to stress caused by tunicamycin.		centrosome [GO:0005813]; cytoplasm [GO:0005737]; distal axon [GO:0150034]; endoplasmic reticulum [GO:0005783]; perinuclear region of cytoplasm [GO:0048471]; ATP binding [GO:0005524]; ATPase binding [GO:0051117]; ATPase regulator activity [GO:0060590]; magnesium ion binding [GO:0000287]; protein kinase binding [GO:0019901]; protein serine kinase activity [GO:0106310]; protein serine/threonine kina…	centrosome [GO:0005813]; cytoplasm [GO:0005737]; distal axon [GO:0150034]; endoplasmic reticulum [GO:0005783]; perinuclear region of cytoplasm [GO:0048471]
P20827	Ephrin-A1 (EPH-related receptor tyrosine kinase ligand 1) (LERK-1) (Immediate early response protein B61) (Tumor necrosis factor alpha-induced protein 4) (TNF alpha-induced protein 4) [Cleaved into: Ephrin-A1, secreted form]	4	4	4	1	1	1				SUBCELLULAR LOCATION: Cytoplasm {ECO:0000269|PubMed:11846981}. Nucleus {ECO:0000269|PubMed:11846981, ECO:0000269|PubMed:30143481}. Note=Translocated into the nucleus upon activation by IFN-alpha/beta.		chromatin [GO:0000785]; cytoplasm [GO:0005737]; cytosol [GO:0005829]; ISGF3 complex [GO:0070721]; nucleoplasm [GO:0005654]; nucleus [GO:0005634]; DNA-binding transcription factor activity [GO:0003700]; DNA-binding transcription factor activity, RNA polymerase II-specific [GO:0000981]; RNA polymerase II cis-regulatory region sequence-specific DNA binding [GO:0000978]; sequence-specific double-stra…	chromatin [GO:0000785]; cytoplasm [GO:0005737]; cytosol [GO:0005829]; ISGF3 complex [GO:0070721]; nucleoplasm [GO:0005654]; nucleus [GO:0005634]
Q9UK61	Protein TASOR (CTCL tumor antigen se89-1) (Retinoblastoma-associated protein RAP140) (Transgene activation suppressor protein)	2	2	2	1	1	1						Cul2-RING ubiquitin ligase complex [GO:0031462]; positive regulation of proteasomal ubiquitin-dependent protein catabolic process [GO:0032436]; protein quality control for misfolded or incompletely synthesized proteins [GO:0006515]	Cul2-RING ubiquitin ligase complex [GO:0031462]
P43681	Neuronal acetylcholine receptor subunit alpha-4	10	10	10	1	1	1	1			SUBCELLULAR LOCATION: Cell membrane {ECO:0000269|PubMed:18794797}; Lipid-anchor, GPI-anchor {ECO:0000269|PubMed:18794797}.; SUBCELLULAR LOCATION: [Ephrin-A1, secreted form]: Secreted {ECO:0000269|PubMed:18794797}.		anchored component of plasma membrane [GO:0046658]; extracellular region [GO:0005576]; plasma membrane [GO:0005886]; ephrin receptor binding [GO:0046875]; signaling receptor binding [GO:0005102]; angiogenesis [GO:0001525]; aortic valve morphogenesis [GO:0003180]; axon guidance [GO:0007411]; cell migration [GO:0016477]; cell-cell signaling [GO:0007267]; endocardial cushion to mesenchymal transitio…	anchored component of plasma membrane [GO:0046658]; extracellular region [GO:0005576]; plasma membrane [GO:0005886]
Q9Y4F4	TOG array regulator of axonemal microtubules protein 1 (Crescerin-1) (Protein FAM179B)	1.5	1	2	1	1	1				SUBCELLULAR LOCATION: Nucleus {ECO:0000269|PubMed:26022416, ECO:0000269|PubMed:28581500}. Chromosome {ECO:0000269|PubMed:26022416, ECO:0000269|PubMed:28581500}. Note=Localizes to chromatin. {ECO:0000269|PubMed:26022416, ECO:0000269|PubMed:28581500}.		heterochromatin [GO:0000792]; nucleoplasm [GO:0005654]; chromatin binding [GO:0003682]; RNA binding [GO:0003723]; anterior/posterior axis specification, embryo [GO:0008595]; in utero embryonic development [GO:0001701]; mesodermal to mesenchymal transition involved in gastrulation [GO:0060809]; mitotic spindle assembly [GO:0090307]; negative regulation of gene expression, epigenetic [GO:0045814]; …	heterochromatin [GO:0000792]; nucleoplasm [GO:0005654]
Q02388	Collagen alpha-1(VII) chain (Long-chain collagen) (LC collagen)	2	2	2	1	1	1	1	1		SUBCELLULAR LOCATION: Postsynaptic cell membrane; Multi-pass membrane protein. Cell membrane; Multi-pass membrane protein. Cell membrane {ECO:0000250}; Lipid-anchor {ECO:0000250}.	TRANSMEM 243..267; /note="Helical"; /evidence="ECO:0000255"; TRANSMEM 275..293; /note="Helical"; /evidence="ECO:0000255"; TRANSMEM 309..330; /note="Helical"; /evidence="ECO:0000255"; TRANSMEM 601..619; /note="Helical"; /evidence="ECO:0000255"	acetylcholine-gated channel complex [GO:0005892]; anchoring junction [GO:0070161]; dendrite [GO:0030425]; external side of plasma membrane [GO:0009897]; integral component of membrane [GO:0016021]; integral component of plasma membrane [GO:0005887]; membrane [GO:0016020]; neuron projection [GO:0043005]; neuronal cell body [GO:0043025]; plasma membrane [GO:0005886]; postsynaptic membrane [GO:00452…	acetylcholine-gated channel complex [GO:0005892]; anchoring junction [GO:0070161]; dendrite [GO:0030425]; external side of plasma membrane [GO:0009897]; integral component of membrane [GO:0016021]; integral component of plasma membrane [GO:0005887]; membrane [GO:0016020]; neuron projection [GO:0043005]; neuronal cell body [GO:0043025]; plasma membrane [GO:0005886]; postsynaptic membrane [GO:00452…
Q9BQ95	Evolutionarily conserved signaling intermediate in Toll pathway, mitochondrial (Protein SITPEC)	2	2	2	1	1	1				SUBCELLULAR LOCATION: Cell projection, cilium {ECO:0000250|UniProtKB:Q6A070}. Cytoplasm, cytoskeleton {ECO:0000250|UniProtKB:Q6A070}. Cytoplasm, cytoskeleton, cilium axoneme {ECO:0000269|PubMed:32453716}. Note=Detected along the length of primary cilia and at the basal body. Colocalization with the cytoplasmic microtubule cytoskeleton upon heterologous expression is most likely an artifact. {ECO:…		axoneme [GO:0005930]; ciliary basal body [GO:0036064]; cilium [GO:0005929]; cytoplasmic microtubule [GO:0005881]; microtubule organizing center [GO:0005815]; mitotic spindle [GO:0072686]; spindle microtubule [GO:0005876]; microtubule binding [GO:0008017]; axoneme assembly [GO:0035082]; cilium assembly [GO:0060271]; microtubule cytoskeleton organization [GO:0000226]; mitotic spindle assembly [GO:0…	axoneme [GO:0005930]; ciliary basal body [GO:0036064]; cilium [GO:0005929]; cytoplasmic microtubule [GO:0005881]; microtubule organizing center [GO:0005815]; mitotic spindle [GO:0072686]; spindle microtubule [GO:0005876]
P13647	Keratin, type II cytoskeletal 5 (58 kDa cytokeratin) (Cytokeratin-5) (CK-5) (Keratin-5) (K5) (Type-II keratin Kb5)	1	1	1	1	1	1		1		SUBCELLULAR LOCATION: Secreted, extracellular space, extracellular matrix, basement membrane.		basement membrane [GO:0005604]; collagen type VII trimer [GO:0005590]; collagen-containing extracellular matrix [GO:0062023]; COPII-coated ER to Golgi transport vesicle [GO:0030134]; endoplasmic reticulum lumen [GO:0005788]; endoplasmic reticulum-Golgi intermediate compartment membrane [GO:0033116]; extracellular region [GO:0005576]; extracellular space [GO:0005615]; extracellular matrix structur…	basement membrane [GO:0005604]; collagen type VII trimer [GO:0005590]; collagen-containing extracellular matrix [GO:0062023]; COPII-coated ER to Golgi transport vesicle [GO:0030134]; endoplasmic reticulum lumen [GO:0005788]; endoplasmic reticulum-Golgi intermediate compartment membrane [GO:0033116]; extracellular region [GO:0005576]; extracellular space [GO:0005615]
Q15061	WD repeat-containing protein 43 (U3 small nucleolar RNA-associated protein 5 homolog)	3	3	3	1	1	1				SUBCELLULAR LOCATION: Cytoplasm {ECO:0000269|PubMed:17344420}. Nucleus {ECO:0000269|PubMed:17344420}. Mitochondrion {ECO:0000269|PubMed:17344420}.		cytoplasm [GO:0005737]; cytosol [GO:0005829]; mitochondrial inner membrane [GO:0005743]; mitochondrion [GO:0005739]; nucleoplasm [GO:0005654]; nucleus [GO:0005634]; innate immune response [GO:0045087]; mitochondrial respiratory chain complex I assembly [GO:0032981]; regulation of oxidoreductase activity [GO:0051341]; regulation of protein complex stability [GO:0061635]	cytoplasm [GO:0005737]; cytosol [GO:0005829]; mitochondrial inner membrane [GO:0005743]; mitochondrion [GO:0005739]; nucleoplasm [GO:0005654]; nucleus [GO:0005634]
Q9P0T4	Zinc finger protein 581	9	9	9	1	1	1				SUBCELLULAR LOCATION: Cytoplasm {ECO:0000250|UniProtKB:Q922U2}.		cytoplasm [GO:0005737]; cytosol [GO:0005829]; extracellular exosome [GO:0070062]; intermediate filament [GO:0005882]; keratin filament [GO:0045095]; membrane [GO:0016020]; nucleus [GO:0005634]; scaffold protein binding [GO:0097110]; structural constituent of cytoskeleton [GO:0005200]; structural constituent of skin epidermis [GO:0030280]; epidermis development [GO:0008544]; intermediate filament …	cytoplasm [GO:0005737]; cytosol [GO:0005829]; extracellular exosome [GO:0070062]; intermediate filament [GO:0005882]; keratin filament [GO:0045095]; membrane [GO:0016020]; nucleus [GO:0005634]
Q53H12	Acylglycerol kinase, mitochondrial (hAGK) (EC 2.7.1.107) (EC 2.7.1.138) (EC 2.7.1.94) (Multiple substrate lipid kinase) (HsMuLK) (MuLK) (Multi-substrate lipid kinase)	3	3	3	1	1	1				SUBCELLULAR LOCATION: Nucleus, nucleolus {ECO:0000269|PubMed:12429849, ECO:0000269|PubMed:24219289}. Nucleus, nucleolus fibrillar center {ECO:0000269|PubMed:24219289}. Nucleus, nucleoplasm {ECO:0000250|UniProtKB:Q6ZQL4}.		chromatin [GO:0000785]; fibrillar center [GO:0001650]; nucleolus [GO:0005730]; nucleoplasm [GO:0005654]; RNA binding [GO:0003723]; RNA polymerase II complex binding [GO:0000993]; transcription elongation regulator activity [GO:0003711]; maturation of SSU-rRNA from tricistronic rRNA transcript (SSU-rRNA, 5.8S rRNA, LSU-rRNA) [GO:0000462]; positive regulation of rRNA processing [GO:2000234]; positi…	chromatin [GO:0000785]; fibrillar center [GO:0001650]; nucleolus [GO:0005730]; nucleoplasm [GO:0005654]
O95169	NADH dehydrogenase [ubiquinone] 1 beta subcomplex subunit 8, mitochondrial (Complex I-ASHI) (CI-ASHI) (NADH-ubiquinone oxidoreductase ASHI subunit)	10	10	10	1	1	1				SUBCELLULAR LOCATION: Nucleus {ECO:0000305}.		nucleus [GO:0005634]; DNA-binding transcription factor activity [GO:0003700]; metal ion binding [GO:0046872]; RNA polymerase II cis-regulatory region sequence-specific DNA binding [GO:0000978]; regulation of transcription by RNA polymerase II [GO:0006357]	nucleus [GO:0005634]
Q969N2	GPI transamidase component PIG-T (Phosphatidylinositol-glycan biosynthesis class T protein)	6	6	6	1	1	1	1			SUBCELLULAR LOCATION: Mitochondrion inner membrane {ECO:0000269|PubMed:15939762, ECO:0000269|PubMed:16269826, ECO:0000269|PubMed:28712724, ECO:0000269|PubMed:28712726}; Peripheral membrane protein {ECO:0000269|PubMed:28712724}. Mitochondrion intermembrane space {ECO:0000269|PubMed:28712724, ECO:0000269|PubMed:28712726}. Note=Localizes in the mitochondrion intermembrane space, where it associates …		cytoplasm [GO:0005737]; cytosol [GO:0005829]; integral component of mitochondrial inner membrane [GO:0031305]; intracellular membrane-bounded organelle [GO:0043231]; membrane [GO:0016020]; mitochondrial inner membrane [GO:0005743]; mitochondrial intermembrane space [GO:0005758]; mitochondrial membrane [GO:0031966]; mitochondrial outer membrane [GO:0005741]; mitochondrion [GO:0005739]; TIM22 mitoc…	cytoplasm [GO:0005737]; cytosol [GO:0005829]; integral component of mitochondrial inner membrane [GO:0031305]; intracellular membrane-bounded organelle [GO:0043231]; membrane [GO:0016020]; mitochondrial inner membrane [GO:0005743]; mitochondrial intermembrane space [GO:0005758]; mitochondrial membrane [GO:0031966]; mitochondrial outer membrane [GO:0005741]; mitochondrion [GO:0005739]; TIM22 mitoc…
O75173	A disintegrin and metalloproteinase with thrombospondin motifs 4 (ADAM-TS 4) (ADAM-TS4) (ADAMTS-4) (EC 3.4.24.82) (ADMP-1) (Aggrecanase-1)	6	6	6	1	1	1	1	1		SUBCELLULAR LOCATION: Mitochondrion inner membrane {ECO:0000305|PubMed:12611891}; Single-pass membrane protein {ECO:0000255}; Matrix side {ECO:0000305}.	TRANSMEM 133..153; /note="Helical"; /evidence="ECO:0000255"	endoplasmic reticulum [GO:0005783]; mitochondrial inner membrane [GO:0005743]; mitochondrial matrix [GO:0005759]; mitochondrial respiratory chain complex I [GO:0005747]; mitochondrion [GO:0005739]; NADH dehydrogenase (ubiquinone) activity [GO:0008137]; aerobic respiration [GO:0009060]; mitochondrial electron transport, NADH to ubiquinone [GO:0006120]; mitochondrial respiratory chain complex I ass…	endoplasmic reticulum [GO:0005783]; mitochondrial inner membrane [GO:0005743]; mitochondrial matrix [GO:0005759]; mitochondrial respiratory chain complex I [GO:0005747]; mitochondrion [GO:0005739]
Q9Y618	Nuclear receptor corepressor 2 (N-CoR2) (CTG repeat protein 26) (SMAP270) (Silencing mediator of retinoic acid and thyroid hormone receptor) (SMRT) (T3 receptor-associating factor) (TRAC) (Thyroid-, retinoic-acid-receptor-associated corepressor)	2	2	2	1	1	1	1	1		SUBCELLULAR LOCATION: Endoplasmic reticulum membrane {ECO:0000269|PubMed:11483512}; Single-pass type I membrane protein {ECO:0000269|PubMed:11483512}.	TRANSMEM 528..548; /note="Helical"; /evidence="ECO:0000255"	cytoplasmic vesicle [GO:0031410]; endoplasmic reticulum membrane [GO:0005789]; GPI-anchor transamidase complex [GO:0042765]; integral component of endoplasmic reticulum membrane [GO:0030176]; membrane [GO:0016020]; attachment of GPI anchor to protein [GO:0016255]; neuron apoptotic process [GO:0051402]; neuron differentiation [GO:0030182]	cytoplasmic vesicle [GO:0031410]; endoplasmic reticulum membrane [GO:0005789]; GPI-anchor transamidase complex [GO:0042765]; integral component of endoplasmic reticulum membrane [GO:0030176]; membrane [GO:0016020]
Q8NBZ9	Putative uncharacterized protein NEXN-AS1 (NEXN antisense RNA 1)	1	1	1	1	1	1		1		SUBCELLULAR LOCATION: Secreted, extracellular space, extracellular matrix {ECO:0000250}.		collagen-containing extracellular matrix [GO:0062023]; extracellular matrix [GO:0031012]; extracellular region [GO:0005576]; extracellular space [GO:0005615]; nuclear speck [GO:0016607]; metal ion binding [GO:0046872]; metalloendopeptidase activity [GO:0004222]; metallopeptidase activity [GO:0008237]; peptidase activity [GO:0008233]; protease binding [GO:0002020]; extracellular matrix disassembly…	collagen-containing extracellular matrix [GO:0062023]; extracellular matrix [GO:0031012]; extracellular region [GO:0005576]; extracellular space [GO:0005615]; nuclear speck [GO:0016607]
Q8TAA5	GrpE protein homolog 2, mitochondrial (Mt-GrpE#2)	1	1	1	1	1	1	1			SUBCELLULAR LOCATION: Nucleus.		chromatin [GO:0000785]; membrane [GO:0016020]; nuclear body [GO:0016604]; nuclear matrix [GO:0016363]; nucleoplasm [GO:0005654]; nucleus [GO:0005634]; transcription repressor complex [GO:0017053]; chromatin binding [GO:0003682]; DNA binding [GO:0003677]; histone deacetylase binding [GO:0042826]; Notch binding [GO:0005112]; nuclear glucocorticoid receptor binding [GO:0035259]; nuclear retinoid X r…	chromatin [GO:0000785]; membrane [GO:0016020]; nuclear body [GO:0016604]; nuclear matrix [GO:0016363]; nucleoplasm [GO:0005654]; nucleus [GO:0005634]; transcription repressor complex [GO:0017053]
Q1XH10	SKI/DACH domain-containing protein 1 (Protein DLN-1)	18	18	18	1	1	1
P35658	Nuclear pore complex protein Nup214 (214 kDa nucleoporin) (Nucleoporin Nup214) (Protein CAN)	4	4	4	1	1	1				SUBCELLULAR LOCATION: Mitochondrion matrix {ECO:0000250}.		mitochondrial inner membrane [GO:0005743]; mitochondrion [GO:0005739]; PAM complex, Tim23 associated import motor [GO:0001405]; TIM23 mitochondrial import inner membrane translocase complex [GO:0005744]; adenyl-nucleotide exchange factor activity [GO:0000774]; chaperone binding [GO:0051087]; protein homodimerization activity [GO:0042803]; unfolded protein binding [GO:0051082]; intracellular prote…	mitochondrial inner membrane [GO:0005743]; mitochondrion [GO:0005739]; PAM complex, Tim23 associated import motor [GO:0001405]; TIM23 mitochondrial import inner membrane translocase complex [GO:0005744]
O95793	Double-stranded RNA-binding protein Staufen homolog 1	2	2	2	1	1	1
Q9UBP9	PTB domain-containing engulfment adapter protein 1 (Cell death protein 6 homolog) (PTB domain adapter protein CED-6) (Protein GULP)	1	1	1	1	1	1				SUBCELLULAR LOCATION: Nucleus, nuclear pore complex {ECO:0000269|PubMed:8108440}. Note=Cytoplasmic side of the nuclear pore complex. {ECO:0000269|PubMed:8108440}.		cytoplasmic side of nuclear pore [GO:1990876]; cytosol [GO:0005829]; nuclear envelope [GO:0005635]; nuclear pore [GO:0005643]; nucleoplasm [GO:0005654]; nuclear export signal receptor activity [GO:0005049]; nuclear localization sequence binding [GO:0008139]; structural constituent of nuclear pore [GO:0017056]; mitotic cell cycle [GO:0000278]; mRNA export from nucleus [GO:0006406]; nucleocytoplasm…	cytoplasmic side of nuclear pore [GO:1990876]; cytosol [GO:0005829]; nuclear envelope [GO:0005635]; nuclear pore [GO:0005643]; nucleoplasm [GO:0005654]
Q8WUX1	Sodium-coupled neutral amino acid transporter 5 (Solute carrier family 38 member 5) (System N transporter 2)	3	3	3	1	1	1				SUBCELLULAR LOCATION: Cytoplasm {ECO:0000269|PubMed:19029303}. Rough endoplasmic reticulum {ECO:0000269|PubMed:19029303}. Note=Localizes exclusively with the rough reticulum endoplasmic (RER).		cell body [GO:0044297]; cytoplasm [GO:0005737]; cytoplasmic ribonucleoprotein granule [GO:0036464]; cytoplasmic stress granule [GO:0010494]; cytosol [GO:0005829]; dendrite [GO:0030425]; endoplasmic reticulum [GO:0005783]; extracellular exosome [GO:0070062]; glutamatergic synapse [GO:0098978]; membrane [GO:0016020]; messenger ribonucleoprotein complex [GO:1990124]; microtubule associated complex […	cell body [GO:0044297]; cytoplasm [GO:0005737]; cytoplasmic ribonucleoprotein granule [GO:0036464]; cytoplasmic stress granule [GO:0010494]; cytosol [GO:0005829]; dendrite [GO:0030425]; endoplasmic reticulum [GO:0005783]; extracellular exosome [GO:0070062]; glutamatergic synapse [GO:0098978]; membrane [GO:0016020]; messenger ribonucleoprotein complex [GO:1990124]; microtubule associated complex […
Q00688	Peptidyl-prolyl cis-trans isomerase FKBP3 (PPIase FKBP3) (EC 5.2.1.8) (25 kDa FK506-binding protein) (25 kDa FKBP) (FKBP-25) (FK506-binding protein 3) (FKBP-3) (Immunophilin FKBP25) (Rapamycin-selective 25 kDa immunophilin) (Rotamase)	4	4	4	1	1	1				SUBCELLULAR LOCATION: Cytoplasm {ECO:0000269|PubMed:16497666}. Note=May associate with the cytoplasmic side of the plasma membrane and early endosomes.		cytoplasm [GO:0005737]; apoptotic process [GO:0006915]; lipid transport [GO:0006869]; phagocytosis, engulfment [GO:0006911]	cytoplasm [GO:0005737]
Q9H0M4	Zinc finger CW-type PWWP domain protein 1	5	5	5	1	1	1	1	1		SUBCELLULAR LOCATION: Cell membrane {ECO:0000250}; Multi-pass membrane protein {ECO:0000250}.	TRANSMEM 49..71; /note="Helical"; /evidence="ECO:0000255"; TRANSMEM 88..108; /note="Helical"; /evidence="ECO:0000255"; TRANSMEM 126..146; /note="Helical"; /evidence="ECO:0000255"; TRANSMEM 167..187; /note="Helical"; /evidence="ECO:0000255"; TRANSMEM 193..213; /note="Helical"; /evidence="ECO:0000255"; TRANSMEM 258..278; /note="Helical"; /evidence="ECO:0000255"; TRANSMEM 296..316; /note="Helical"; …	integral component of plasma membrane [GO:0005887]; plasma membrane [GO:0005886]; alanine transmembrane transporter activity [GO:0022858]; amino acid transmembrane transporter activity [GO:0015171]; glycine transmembrane transporter activity [GO:0015187]; L-amino acid transmembrane transporter activity [GO:0015179]; L-asparagine transmembrane transporter activity [GO:0015182]; L-glutamine transme…	integral component of plasma membrane [GO:0005887]; plasma membrane [GO:0005886]
Q9Y6N1	Cytochrome c oxidase assembly protein COX11, mitochondrial	4	4	4	1	1	1				SUBCELLULAR LOCATION: Nucleus.		nucleus [GO:0005634]; FK506 binding [GO:0005528]; peptidyl-prolyl cis-trans isomerase activity [GO:0003755]; RNA binding [GO:0003723]; signaling receptor activity [GO:0038023]	nucleus [GO:0005634]
Q04695	Keratin, type I cytoskeletal 17 (39.1) (Cytokeratin-17) (CK-17) (Keratin-17) (K17)	2	2	2	1	1	1				SUBCELLULAR LOCATION: Nucleus {ECO:0000250|UniProtKB:Q6IR42}. Chromosome {ECO:0000250|UniProtKB:Q6IR42}.		chromosome [GO:0005694]; nucleus [GO:0005634]; methyl-CpG binding [GO:0008327]; methylated histone binding [GO:0035064]; zinc ion binding [GO:0008270]; cell differentiation [GO:0030154]; homologous chromosome pairing at meiosis [GO:0007129]; meiosis I [GO:0007127]; positive regulation of DNA recombination [GO:0045911]; positive regulation of double-strand break repair [GO:2000781]; spermatogenesi…	chromosome [GO:0005694]; nucleus [GO:0005634]
Q7Z333	Probable helicase senataxin (EC 3.6.4.-) (Amyotrophic lateral sclerosis 4 protein) (SEN1 homolog) (Senataxin)	5	5	5	1	1	1	1	1		SUBCELLULAR LOCATION: Mitochondrion inner membrane {ECO:0000269|PubMed:15229189, ECO:0000269|PubMed:9878253}; Single-pass membrane protein {ECO:0000269|PubMed:9878253}; Intermembrane side {ECO:0000269|PubMed:9878253}.	TRANSMEM 96..114; /note="Helical"; /evidence="ECO:0000255"	integral component of mitochondrial inner membrane [GO:0031305]; intrinsic component of mitochondrial inner membrane [GO:0031304]; mitochondrion [GO:0005739]; protein-containing complex [GO:0032991]; copper ion binding [GO:0005507]; electron transfer activity [GO:0009055]; metal ion homeostasis [GO:0055065]; negative regulation of glucokinase activity [GO:0033132]	integral component of mitochondrial inner membrane [GO:0031305]; intrinsic component of mitochondrial inner membrane [GO:0031304]; mitochondrion [GO:0005739]; protein-containing complex [GO:0032991]
Q96J01	THO complex subunit 3 (Tho3) (TEX1 homolog) (hTREX45)	3	3	3	1	1	1				SUBCELLULAR LOCATION: Cytoplasm {ECO:0000250|UniProtKB:Q9QWL7}.		cornified envelope [GO:0001533]; cytoskeleton [GO:0005856]; cytosol [GO:0005829]; intermediate filament cytoskeleton [GO:0045111]; keratin filament [GO:0045095]; structural molecule activity [GO:0005198]; epithelial cell differentiation [GO:0030855]; hair follicle morphogenesis [GO:0031069]; intermediate filament organization [GO:0045109]; keratinization [GO:0031424]; positive regulation of cell …	cornified envelope [GO:0001533]; cytoskeleton [GO:0005856]; cytosol [GO:0005829]; intermediate filament cytoskeleton [GO:0045111]; keratin filament [GO:0045095]
Q8WXH0	Nesprin-2 (KASH domain-containing protein 2) (KASH2) (Nuclear envelope spectrin repeat protein 2) (Nucleus and actin connecting element protein) (Protein NUANCE) (Synaptic nuclear envelope protein 2) (Syne-2)	1	1	1	1	1	1				SUBCELLULAR LOCATION: Nucleus {ECO:0000269|PubMed:17562789, ECO:0000269|PubMed:21576111, ECO:0000269|PubMed:24105744}. Nucleus, nucleoplasm {ECO:0000269|PubMed:17562789}. Nucleus, nucleolus {ECO:0000269|PubMed:17562789}. Cytoplasm {ECO:0000269|PubMed:17562789, ECO:0000269|PubMed:21576111}. Chromosome {ECO:0000269|PubMed:23149945}. Chromosome, telomere {ECO:0000269|PubMed:21112256}. Cell projectio…		axon [GO:0030424]; chromosome, telomeric region [GO:0000781]; cytoplasm [GO:0005737]; growth cone [GO:0030426]; intercellular bridge [GO:0045171]; nuclear body [GO:0016604]; nuclear chromosome [GO:0000228]; nucleolus [GO:0005730]; nucleoplasm [GO:0005654]; nucleus [GO:0005634]; ATP binding [GO:0005524]; DNA binding [GO:0003677]; DNA helicase activity [GO:0003678]; hydrolase activity [GO:0016787];…	axon [GO:0030424]; chromosome, telomeric region [GO:0000781]; cytoplasm [GO:0005737]; growth cone [GO:0030426]; intercellular bridge [GO:0045171]; nuclear body [GO:0016604]; nuclear chromosome [GO:0000228]; nucleolus [GO:0005730]; nucleoplasm [GO:0005654]; nucleus [GO:0005634]
Q9UDW1	Cytochrome b-c1 complex subunit 9 (Complex III subunit 9) (Complex III subunit X) (Cytochrome c1 non-heme 7 kDa protein) (Ubiquinol-cytochrome c reductase complex 7.2 kDa protein)	7	7	7	1	1	1				SUBCELLULAR LOCATION: Nucleus {ECO:0000305}. Nucleus speckle {ECO:0000305}.		nuclear speck [GO:0016607]; nucleoplasm [GO:0005654]; THO complex part of transcription export complex [GO:0000445]; transcription export complex [GO:0000346]; RNA binding [GO:0003723]; mRNA export from nucleus [GO:0006406]; mRNA processing [GO:0006397]; RNA splicing [GO:0008380]; viral mRNA export from host cell nucleus [GO:0046784]	nuclear speck [GO:0016607]; nucleoplasm [GO:0005654]; THO complex part of transcription export complex [GO:0000445]; transcription export complex [GO:0000346]
Q9UIF7	Adenine DNA glycosylase (EC 3.2.2.31) (MutY homolog) (hMYH)	0	0	0	2	2	2	1	1		SUBCELLULAR LOCATION: Nucleus outer membrane {ECO:0000305}; Single-pass type IV membrane protein {ECO:0000305}; Cytoplasmic side {ECO:0000305}. Sarcoplasmic reticulum membrane {ECO:0000305|PubMed:15671068}; Single-pass type IV membrane protein {ECO:0000305}. Cell membrane {ECO:0000305}; Single-pass membrane protein {ECO:0000305}. Cytoplasm, cytoskeleton. Mitochondrion. Nucleus, nucleoplasm. Cytop…	TRANSMEM 6835..6855; /note="Helical; Anchor for type IV membrane protein"; /evidence="ECO:0000255|PROSITE-ProRule:PRU00385"	cytoplasm [GO:0005737]; extracellular exosome [GO:0070062]; filopodium membrane [GO:0031527]; focal adhesion [GO:0005925]; integral component of membrane [GO:0016021]; intermediate filament cytoskeleton [GO:0045111]; lamellipodium membrane [GO:0031258]; meiotic nuclear membrane microtubule tethering complex [GO:0034993]; mitochondrion [GO:0005739]; nuclear envelope [GO:0005635]; nuclear lumen [GO…	cytoplasm [GO:0005737]; extracellular exosome [GO:0070062]; filopodium membrane [GO:0031527]; focal adhesion [GO:0005925]; integral component of membrane [GO:0016021]; intermediate filament cytoskeleton [GO:0045111]; lamellipodium membrane [GO:0031258]; meiotic nuclear membrane microtubule tethering complex [GO:0034993]; mitochondrion [GO:0005739]; nuclear envelope [GO:0005635]; nuclear lumen [GO…
P38570	Integrin alpha-E (HML-1 antigen) (Integrin alpha-IEL) (Mucosal lymphocyte 1 antigen) (CD antigen CD103) [Cleaved into: Integrin alpha-E light chain; Integrin alpha-E heavy chain]	24.5	11	38	1.5	1	2	1	1		SUBCELLULAR LOCATION: Mitochondrion inner membrane {ECO:0000250|UniProtKB:P22289}; Single-pass membrane protein {ECO:0000250|UniProtKB:P22289}.	TRANSMEM 22..47; /note="Helical"; /evidence="ECO:0000269|PubMed:28844695"	mitochondrial inner membrane [GO:0005743]; mitochondrial respiratory chain complex III [GO:0005750]; ubiquinol-cytochrome-c reductase activity [GO:0008121]; cellular respiration [GO:0045333]; mitochondrial electron transport, ubiquinol to cytochrome c [GO:0006122]	mitochondrial inner membrane [GO:0005743]; mitochondrial respiratory chain complex III [GO:0005750]
Q9P2E3	NFX1-type zinc finger-containing protein 1	5	5	5	1	1	1				SUBCELLULAR LOCATION: Nucleus {ECO:0000269|PubMed:25820570}. Mitochondrion {ECO:0000250|UniProtKB:Q99P21}.		mitochondrion [GO:0005739]; nucleoplasm [GO:0005654]; nucleus [GO:0005634]; 4 iron, 4 sulfur cluster binding [GO:0051539]; 8-oxo-7,8-dihydroguanine DNA N-glycosylase activity [GO:0034039]; adenine/guanine mispair binding [GO:0035485]; DNA N-glycosylase activity [GO:0019104]; metal ion binding [GO:0046872]; MutSalpha complex binding [GO:0032407]; oxidized purine DNA binding [GO:0032357]; purine-sp…	mitochondrion [GO:0005739]; nucleoplasm [GO:0005654]; nucleus [GO:0005634]
Q13310	Polyadenylate-binding protein 4 (PABP-4) (Poly(A)-binding protein 4) (Activated-platelet protein 1) (APP-1) (Inducible poly(A)-binding protein) (iPABP)	2	2	2	1	1	1	1	1		SUBCELLULAR LOCATION: Membrane; Single-pass type I membrane protein.	TRANSMEM 1125..1147; /note="Helical"; /evidence="ECO:0000255"	external side of plasma membrane [GO:0009897]; integrin complex [GO:0008305]; plasma membrane [GO:0005886]; integrin binding [GO:0005178]; metal ion binding [GO:0046872]; cell adhesion mediated by integrin [GO:0033627]; cell-cell adhesion [GO:0098609]; cell-matrix adhesion [GO:0007160]; integrin-mediated signaling pathway [GO:0007229]	external side of plasma membrane [GO:0009897]; integrin complex [GO:0008305]; plasma membrane [GO:0005886]
Q9HCM2	Plexin-A4	1	1	1	1	1	1				SUBCELLULAR LOCATION: Mitochondrion outer membrane {ECO:0000250|UniProtKB:Q8R151}. Cytoplasm, Stress granule {ECO:0000269|PubMed:33876776}.		cytoplasmic stress granule [GO:0010494]; mitochondrial outer membrane [GO:0005741]; nuclear RNA-directed RNA polymerase complex [GO:0031380]; helicase activity [GO:0004386]; RNA binding [GO:0003723]; zinc ion binding [GO:0008270]; activation of innate immune response [GO:0002218]; defense response to bacterium [GO:0042742]; defense response to virus [GO:0051607]; heterochromatin assembly by small…	cytoplasmic stress granule [GO:0010494]; mitochondrial outer membrane [GO:0005741]; nuclear RNA-directed RNA polymerase complex [GO:0031380]
Q96AX1	Vacuolar protein sorting-associated protein 33A (hVPS33A)	4	4	4	1	1	1				SUBCELLULAR LOCATION: Cytoplasm {ECO:0000269|PubMed:17289661}. Note=Localized in cytoplasmic mRNP granules containing untranslated mRNAs.		cytoplasm [GO:0005737]; cytoplasmic stress granule [GO:0010494]; cytosol [GO:0005829]; nucleus [GO:0005634]; ribonucleoprotein complex [GO:1990904]; mRNA 3'-UTR binding [GO:0003730]; poly(A) binding [GO:0008143]; poly(U) RNA binding [GO:0008266]; RNA binding [GO:0003723]; blood coagulation [GO:0007596]; myeloid cell development [GO:0061515]; regulation of mRNA stability [GO:0043488]; RNA cataboli…	cytoplasm [GO:0005737]; cytoplasmic stress granule [GO:0010494]; cytosol [GO:0005829]; nucleus [GO:0005634]; ribonucleoprotein complex [GO:1990904]
P55196	Afadin (ALL1-fused gene from chromosome 6 protein) (Protein AF-6) (Afadin adherens junction formation factor)	1	1	1	1	1	1	1	1		SUBCELLULAR LOCATION: Cell membrane {ECO:0000305}; Single-pass type I membrane protein {ECO:0000305}.	TRANSMEM 1238..1258; /note="Helical"; /evidence="ECO:0000255"	integral component of plasma membrane [GO:0005887]; plasma membrane [GO:0005886]; semaphorin receptor complex [GO:0002116]; semaphorin receptor activity [GO:0017154]; anterior commissure morphogenesis [GO:0021960]; chemorepulsion of branchiomotor axon [GO:0021793]; embryonic heart tube development [GO:0035050]; facial nerve structural organization [GO:0021612]; glossopharyngeal nerve morphogenesi…	integral component of plasma membrane [GO:0005887]; plasma membrane [GO:0005886]; semaphorin receptor complex [GO:0002116]
P08670	Vimentin	4	4	4	1	1	1				SUBCELLULAR LOCATION: Cytoplasmic vesicle {ECO:0000250|UniProtKB:Q63615}. Late endosome membrane {ECO:0000305}; Peripheral membrane protein {ECO:0000305}; Cytoplasmic side {ECO:0000305}. Lysosome membrane {ECO:0000305}; Peripheral membrane protein {ECO:0000305}; Cytoplasmic side {ECO:0000305}. Early endosome {ECO:0000305}. Cytoplasmic vesicle, autophagosome {ECO:0000269|PubMed:24554770}. Cytoplas…		autophagosome [GO:0005776]; clathrin-coated vesicle [GO:0030136]; CORVET complex [GO:0033263]; early endosome [GO:0005769]; HOPS complex [GO:0030897]; late endosome [GO:0005770]; late endosome membrane [GO:0031902]; lysosomal membrane [GO:0005765]; lysosome [GO:0005764]; perinuclear region of cytoplasm [GO:0048471]; vacuole [GO:0005773]; autophagosome maturation [GO:0097352]; endosomal vesicle fu…	autophagosome [GO:0005776]; clathrin-coated vesicle [GO:0030136]; CORVET complex [GO:0033263]; early endosome [GO:0005769]; HOPS complex [GO:0030897]; late endosome [GO:0005770]; late endosome membrane [GO:0031902]; lysosomal membrane [GO:0005765]; lysosome [GO:0005764]; perinuclear region of cytoplasm [GO:0048471]; vacuole [GO:0005773]
Q9NVU0	DNA-directed RNA polymerase III subunit RPC5 (RNA polymerase III subunit C5) (DNA-directed RNA polymerase III 80 kDa polypeptide)	1	1	1	1	1	1				SUBCELLULAR LOCATION: Cell junction, adherens junction {ECO:0000269|PubMed:30463011}. Note=Not found at cell-matrix AJs. {ECO:0000250|UniProtKB:O35889}.		adherens junction [GO:0005912]; cell junction [GO:0030054]; cell-cell contact zone [GO:0044291]; cell-cell junction [GO:0005911]; cytosol [GO:0005829]; nuclear speck [GO:0016607]; nucleoplasm [GO:0005654]; plasma membrane [GO:0005886]; pore complex [GO:0046930]; tight junction [GO:0070160]; actin filament binding [GO:0051015]; cadherin binding [GO:0045296]; cell adhesion molecule binding [GO:0050…	adherens junction [GO:0005912]; cell junction [GO:0030054]; cell-cell contact zone [GO:0044291]; cell-cell junction [GO:0005911]; cytosol [GO:0005829]; nuclear speck [GO:0016607]; nucleoplasm [GO:0005654]; plasma membrane [GO:0005886]; pore complex [GO:0046930]; tight junction [GO:0070160]
Q8NHU2	Cilia- and flagella-associated protein 61	2	2	2	1	1	1				SUBCELLULAR LOCATION: Cytoplasm {ECO:0000269|PubMed:21465480, ECO:0000269|PubMed:29496907}. Cytoplasm, cytoskeleton {ECO:0000269|PubMed:18408015, ECO:0000269|PubMed:29496907}. Nucleus matrix {ECO:0000250|UniProtKB:P31000}. Cell membrane {ECO:0000250|UniProtKB:P20152}.		axon [GO:0030424]; cell leading edge [GO:0031252]; cytoplasm [GO:0005737]; cytoskeleton [GO:0005856]; cytosol [GO:0005829]; extracellular exosome [GO:0070062]; focal adhesion [GO:0005925]; intermediate filament [GO:0005882]; intermediate filament cytoskeleton [GO:0045111]; microtubule organizing center [GO:0005815]; nuclear matrix [GO:0016363]; peroxisome [GO:0005777]; phagocytic vesicle [GO:0045…	axon [GO:0030424]; cell leading edge [GO:0031252]; cytoplasm [GO:0005737]; cytoskeleton [GO:0005856]; cytosol [GO:0005829]; extracellular exosome [GO:0070062]; focal adhesion [GO:0005925]; intermediate filament [GO:0005882]; intermediate filament cytoskeleton [GO:0045111]; microtubule organizing center [GO:0005815]; nuclear matrix [GO:0016363]; peroxisome [GO:0005777]; phagocytic vesicle [GO:0045…
P60900	Proteasome subunit alpha type-6 (27 kDa prosomal protein) (PROS-27) (p27K) (Macropain iota chain) (Multicatalytic endopeptidase complex iota chain) (Proteasome iota chain)	2	2	2	1	1	1				SUBCELLULAR LOCATION: Nucleus.		cytosol [GO:0005829]; nucleoplasm [GO:0005654]; RNA polymerase III complex [GO:0005666]; defense response to virus [GO:0051607]; innate immune response [GO:0045087]; transcription, DNA-templated [GO:0006351]	cytosol [GO:0005829]; nucleoplasm [GO:0005654]; RNA polymerase III complex [GO:0005666]
P0CE72	Oncomodulin-1 (OM) (Parvalbumin beta)	2	2	2	1	1	1				SUBCELLULAR LOCATION: Cytoplasm, cytoskeleton, cilium axoneme {ECO:0000250|UniProtKB:A8IF44}.		axoneme [GO:0005930]; motile cilium [GO:0031514]; cilium movement [GO:0003341]; cilium organization [GO:0044782]	axoneme [GO:0005930]; motile cilium [GO:0031514]
P11245	Arylamine N-acetyltransferase 2 (EC 2.3.1.5) (Arylamide acetylase 2) (N-acetyltransferase type 2) (NAT-2) (Polymorphic arylamine N-acetyltransferase) (PNAT)	5	5	5	1	1	1				SUBCELLULAR LOCATION: Cytoplasm {ECO:0000250|UniProtKB:Q9QUM9, ECO:0000269|PubMed:12181345}. Nucleus {ECO:0000269|PubMed:12181345, ECO:0000269|PubMed:34711951}. Note=Translocated from the cytoplasm into the nucleus following interaction with AKIRIN2, which bridges the proteasome with the nuclear import receptor IPO9 (PubMed:34711951). Colocalizes with TRIM5 in cytoplasmic bodies (By similarity). …		cytoplasm [GO:0005737]; cytosol [GO:0005829]; extracellular exosome [GO:0070062]; myofibril [GO:0030016]; nuclear matrix [GO:0016363]; nucleoplasm [GO:0005654]; nucleus [GO:0005634]; P-body [GO:0000932]; polysome [GO:0005844]; proteasome complex [GO:0000502]; proteasome core complex [GO:0005839]; proteasome core complex, alpha-subunit complex [GO:0019773]; sarcomere [GO:0030017]; endopeptidase ac…	cytoplasm [GO:0005737]; cytosol [GO:0005829]; extracellular exosome [GO:0070062]; myofibril [GO:0030016]; nuclear matrix [GO:0016363]; nucleoplasm [GO:0005654]; nucleus [GO:0005634]; P-body [GO:0000932]; polysome [GO:0005844]; proteasome complex [GO:0000502]; proteasome core complex [GO:0005839]; proteasome core complex, alpha-subunit complex [GO:0019773]; sarcomere [GO:0030017]
Q8NA54	IQ and ubiquitin-like domain-containing protein	18	18	18	1	1	1						cytoplasm [GO:0005737]; nucleus [GO:0005634]; calcium ion binding [GO:0005509]	cytoplasm [GO:0005737]; nucleus [GO:0005634]
O43795	Unconventional myosin-Ib (MYH-1c) (Myosin I alpha) (MMI-alpha) (MMIa)	4	4	4	1	1	1				SUBCELLULAR LOCATION: Cytoplasm.		cytosol [GO:0005829]; arylamine N-acetyltransferase activity [GO:0004060]; xenobiotic metabolic process [GO:0006805]	cytosol [GO:0005829]
Q15599	Na(+)/H(+) exchange regulatory cofactor NHE-RF2 (NHERF-2) (NHE3 kinase A regulatory protein E3KARP) (SRY-interacting protein 1) (SIP-1) (Sodium-hydrogen exchanger regulatory factor 2) (Solute carrier family 9 isoform A3 regulatory factor 2) (Tyrosine kinase activator protein 1) (TKA-1)	1	1	1	1	1	1						acrosomal vesicle [GO:0001669]; motile cilium [GO:0031514]; cilium assembly [GO:0060271]; smoothened signaling pathway [GO:0007224]	acrosomal vesicle [GO:0001669]; motile cilium [GO:0031514]
Q92698	DNA repair and recombination protein RAD54-like (EC 3.6.4.12) (RAD54 homolog) (hHR54) (hRAD54)	1	1	1	1	1	1	1	1	1	SUBCELLULAR LOCATION: Cell membrane {ECO:0000269|PubMed:12074842, ECO:0000269|PubMed:26838550}; Multi-pass membrane protein {ECO:0000255}. Cell projection, phagocytic cup {ECO:0000250|UniProtKB:Q3UHD1}. Cell junction, focal adhesion {ECO:0000250|UniProtKB:Q3UHD1}. Cell projection, dendritic spine {ECO:0000250|UniProtKB:C0HL12}. Postsynaptic density {ECO:0000250|UniProtKB:Q3UHD1}.; SUBCELLULAR LOC…	TRANSMEM 949..969; /note="Helical; Name=1"; /evidence="ECO:0000255"; TRANSMEM 981..1001; /note="Helical; Name=2"; /evidence="ECO:0000255"; TRANSMEM 1009..1029; /note="Helical; Name=3"; /evidence="ECO:0000255"; TRANSMEM 1053..1073; /note="Helical; Name=4"; /evidence="ECO:0000255"; TRANSMEM 1094..1114; /note="Helical; Name=5"; /evidence="ECO:0000255"; TRANSMEM 1137..1157; /note="Helical; Name=6"; /…	cell-cell junction [GO:0005911]; dendrite [GO:0030425]; dendritic spine [GO:0043197]; extracellular space [GO:0005615]; focal adhesion [GO:0005925]; integral component of membrane [GO:0016021]; integral component of plasma membrane [GO:0005887]; perinuclear region of cytoplasm [GO:0048471]; phagocytic cup [GO:0001891]; plasma membrane [GO:0005886]; postsynaptic density [GO:0014069]; G protein-cou…	cell-cell junction [GO:0005911]; dendrite [GO:0030425]; dendritic spine [GO:0043197]; extracellular space [GO:0005615]; focal adhesion [GO:0005925]; integral component of membrane [GO:0016021]; integral component of plasma membrane [GO:0005887]; perinuclear region of cytoplasm [GO:0048471]; phagocytic cup [GO:0001891]; plasma membrane [GO:0005886]; postsynaptic density [GO:0014069]
Q9UNW9	RNA-binding protein Nova-2 (Astrocytic NOVA1-like RNA-binding protein) (Neuro-oncological ventral antigen 2)	2	2	2	2	2	2						actin cytoskeleton [GO:0015629]; actin filament [GO:0005884]; apical part of cell [GO:0045177]; brush border [GO:0005903]; cell periphery [GO:0071944]; cytoplasm [GO:0005737]; early endosome [GO:0005769]; endosome membrane [GO:0010008]; extracellular exosome [GO:0070062]; filopodium [GO:0030175]; microvillus [GO:0005902]; myosin complex [GO:0016459]; perinuclear region of cytoplasm [GO:0048471]; …	actin cytoskeleton [GO:0015629]; actin filament [GO:0005884]; apical part of cell [GO:0045177]; brush border [GO:0005903]; cell periphery [GO:0071944]; cytoplasm [GO:0005737]; early endosome [GO:0005769]; endosome membrane [GO:0010008]; extracellular exosome [GO:0070062]; filopodium [GO:0030175]; microvillus [GO:0005902]; myosin complex [GO:0016459]; perinuclear region of cytoplasm [GO:0048471]; …
O00459	Phosphatidylinositol 3-kinase regulatory subunit beta (PI3-kinase regulatory subunit beta) (PI3K regulatory subunit beta) (PtdIns-3-kinase regulatory subunit beta) (Phosphatidylinositol 3-kinase 85 kDa regulatory subunit beta) (PI3-kinase subunit p85-beta) (PtdIns-3-kinase regulatory subunit p85-beta)	9.33333	4	14	2	1	3	1			SUBCELLULAR LOCATION: Endomembrane system {ECO:0000269|PubMed:9054412}; Peripheral membrane protein {ECO:0000269|PubMed:9054412}. Nucleus {ECO:0000269|PubMed:9054412}. Apical cell membrane {ECO:0000250}. Note=Localizes with EZR and PODXL at the apical cell membrane of glomerular epithelium cells and the sides of the food processes (By similarity). Nuclear, in a punctate pattern. {ECO:0000250}.		apical plasma membrane [GO:0016324]; endomembrane system [GO:0012505]; extracellular exosome [GO:0070062]; focal adhesion [GO:0005925]; nucleus [GO:0005634]; plasma membrane [GO:0005886]; beta-catenin binding [GO:0008013]; cadherin binding [GO:0045296]; identical protein binding [GO:0042802]; phosphatase binding [GO:0019902]; protein C-terminus binding [GO:0008022]; protein-membrane adaptor activ…	apical plasma membrane [GO:0016324]; endomembrane system [GO:0012505]; extracellular exosome [GO:0070062]; focal adhesion [GO:0005925]; nucleus [GO:0005634]; plasma membrane [GO:0005886]
Q8NHB1	Olfactory receptor 2V1	2	2	2	1	1	1				SUBCELLULAR LOCATION: Nucleus {ECO:0000269|PubMed:8805304}.		nucleoplasm [GO:0005654]; nucleus [GO:0005634]; protein-containing complex [GO:0032991]; ATP binding [GO:0005524]; ATP hydrolysis activity [GO:0016887]; ATP-dependent chromatin remodeler activity [GO:0140658]; ATP-dependent DNA/DNA annealing activity [GO:0036310]; DNA helicase activity [GO:0003678]; DNA translocase activity [GO:0015616]; metal ion binding [GO:0046872]; determination of adult life…	nucleoplasm [GO:0005654]; nucleus [GO:0005634]; protein-containing complex [GO:0032991]
Q8N350	Voltage-dependent calcium channel beta subunit-associated regulatory protein	2	2	2	1	1	1				SUBCELLULAR LOCATION: Nucleus {ECO:0000250|UniProtKB:A0A1W2P872}.		cytoplasm [GO:0005737]; nucleus [GO:0005634]; mRNA binding [GO:0003729]; RNA binding [GO:0003723]; sequence-specific mRNA binding [GO:1990825]; central nervous system neuron development [GO:0021954]; mRNA splicing, via spliceosome [GO:0000398]; negative regulation of cold-induced thermogenesis [GO:0120163]; neuron differentiation [GO:0030182]; regulation of alternative mRNA splicing, via spliceos…	cytoplasm [GO:0005737]; nucleus [GO:0005634]
Q14320	Protein FAM50A (Protein HXC-26) (Protein XAP-5)	2	2	2	1	1	1						cytosol [GO:0005829]; focal adhesion [GO:0005925]; nucleus [GO:0005634]; phosphatidylinositol 3-kinase complex [GO:0005942]; phosphatidylinositol 3-kinase complex, class IA [GO:0005943]; 1-phosphatidylinositol-3-kinase regulator activity [GO:0046935]; phosphatidylinositol 3-kinase regulatory subunit binding [GO:0036312]; phosphotyrosine residue binding [GO:0001784]; protein heterodimerization act…	cytosol [GO:0005829]; focal adhesion [GO:0005925]; nucleus [GO:0005634]; phosphatidylinositol 3-kinase complex [GO:0005942]; phosphatidylinositol 3-kinase complex, class IA [GO:0005943]
P11047	Laminin subunit gamma-1 (Laminin B2 chain) (Laminin-1 subunit gamma) (Laminin-10 subunit gamma) (Laminin-11 subunit gamma) (Laminin-2 subunit gamma) (Laminin-3 subunit gamma) (Laminin-4 subunit gamma) (Laminin-6 subunit gamma) (Laminin-7 subunit gamma) (Laminin-8 subunit gamma) (Laminin-9 subunit gamma) (S-laminin subunit gamma) (S-LAM gamma)	9	9	9	1	1	1	1	1		SUBCELLULAR LOCATION: Cell membrane; Multi-pass membrane protein.	TRANSMEM 32..52; /note="Helical; Name=1"; /evidence="ECO:0000255"; TRANSMEM 59..79; /note="Helical; Name=2"; /evidence="ECO:0000255"; TRANSMEM 100..120; /note="Helical; Name=3"; /evidence="ECO:0000255"; TRANSMEM 150..170; /note="Helical; Name=4"; /evidence="ECO:0000255"; TRANSMEM 199..219; /note="Helical; Name=5"; /evidence="ECO:0000255"; TRANSMEM 239..259; /note="Helical; Name=6"; /evidence="ECO…	integral component of membrane [GO:0016021]; plasma membrane [GO:0005886]; G protein-coupled receptor activity [GO:0004930]; olfactory receptor activity [GO:0004984]	integral component of membrane [GO:0016021]; plasma membrane [GO:0005886]
Q8NFT2	Metalloreductase STEAP2 (EC 1.16.1.-) (Prostate cancer-associated protein 1) (Protein up-regulated in metastatic prostate cancer) (PUMPCn) (Six-transmembrane epithelial antigen of prostate 2) (SixTransMembrane protein of prostate 1)	2	2	2	1	1	1	1	1		SUBCELLULAR LOCATION: Cytoplasmic vesicle, secretory vesicle, synaptic vesicle membrane {ECO:0000250|UniProtKB:Q66L44}; Single-pass type III membrane protein {ECO:0000250|UniProtKB:Q66L44}. Cell membrane {ECO:0000250|UniProtKB:Q66L44}; Single-pass type III membrane protein {ECO:0000250|UniProtKB:Q66L44}. Cell projection, growth cone {ECO:0000250|UniProtKB:Q66L44}.	TRANSMEM 46..66; /note="Helical; Signal-anchor for type III membrane protein"; /evidence="ECO:0000255"	anchoring junction [GO:0070161]; growth cone [GO:0030426]; integral component of membrane [GO:0016021]; plasma membrane [GO:0005886]; secretory granule [GO:0030141]; synaptic vesicle membrane [GO:0030672]; transmembrane transporter binding [GO:0044325]; negative regulation of calcium ion transmembrane transport [GO:1903170]; negative regulation of calcium ion-dependent exocytosis [GO:0045955]; ne…	anchoring junction [GO:0070161]; growth cone [GO:0030426]; integral component of membrane [GO:0016021]; plasma membrane [GO:0005886]; secretory granule [GO:0030141]; synaptic vesicle membrane [GO:0030672]
Q9NX63	MICOS complex subunit MIC19 (Coiled-coil-helix-coiled-coil-helix domain-containing protein 3)	5	5	5	1	1	1				SUBCELLULAR LOCATION: Nucleus {ECO:0000269|PubMed:32703943}.		nucleoplasm [GO:0005654]; nucleus [GO:0005634]; RNA binding [GO:0003723]; chromatin organization [GO:0006325]; mRNA processing [GO:0006397]; regulation of RNA splicing [GO:0043484]; RNA splicing [GO:0008380]; spermatogenesis [GO:0007283]	nucleoplasm [GO:0005654]; nucleus [GO:0005634]
Q8N6Y0	Usher syndrome type-1C protein-binding protein 1 (USH1C-binding protein 1) (AIE-75-binding protein) (MCC-2) (Mutated in colon cancer protein 2)	1.33333	1	2	1	1	1		1		SUBCELLULAR LOCATION: Secreted, extracellular space, extracellular matrix, basement membrane.		basement membrane [GO:0005604]; collagen-containing extracellular matrix [GO:0062023]; endoplasmic reticulum lumen [GO:0005788]; extracellular exosome [GO:0070062]; extracellular region [GO:0005576]; extracellular space [GO:0005615]; laminin-1 complex [GO:0005606]; laminin-10 complex [GO:0043259]; laminin-11 complex [GO:0043260]; protein complex involved in cell-matrix adhesion [GO:0098637]; extr…	basement membrane [GO:0005604]; collagen-containing extracellular matrix [GO:0062023]; endoplasmic reticulum lumen [GO:0005788]; extracellular exosome [GO:0070062]; extracellular region [GO:0005576]; extracellular space [GO:0005615]; laminin-1 complex [GO:0005606]; laminin-10 complex [GO:0043259]; laminin-11 complex [GO:0043260]; protein complex involved in cell-matrix adhesion [GO:0098637]
Q96D09	G-protein coupled receptor-associated sorting protein 2 (GASP-2)	2	2	2	1	1	1	1	1		SUBCELLULAR LOCATION: Endosome membrane {ECO:0000250}; Multi-pass membrane protein {ECO:0000250}. Cell membrane {ECO:0000269|PubMed:12429817}; Multi-pass membrane protein {ECO:0000269|PubMed:12429817}.	TRANSMEM 208..228; /note="Helical"; /evidence="ECO:0000255"; TRANSMEM 259..279; /note="Helical"; /evidence="ECO:0000255"; TRANSMEM 305..325; /note="Helical"; /evidence="ECO:0000255"; TRANSMEM 359..379; /note="Helical"; /evidence="ECO:0000255"; TRANSMEM 393..413; /note="Helical"; /evidence="ECO:0000255"; TRANSMEM 432..452; /note="Helical"; /evidence="ECO:0000255"	cytosol [GO:0005829]; early endosome [GO:0005769]; endosome [GO:0005768]; endosome membrane [GO:0010008]; integral component of Golgi membrane [GO:0030173]; plasma membrane [GO:0005886]; trans-Golgi network transport vesicle [GO:0030140]; cupric reductase activity [GO:0008823]; ferric-chelate reductase (NADPH) activity [GO:0052851]; metal ion binding [GO:0046872]; copper ion import [GO:0015677]; …	cytosol [GO:0005829]; early endosome [GO:0005769]; endosome [GO:0005768]; endosome membrane [GO:0010008]; integral component of Golgi membrane [GO:0030173]; plasma membrane [GO:0005886]; trans-Golgi network transport vesicle [GO:0030140]
Q6DKK2	Tetratricopeptide repeat protein 19, mitochondrial (TPR repeat protein 19)	11	7	15	1.5	1	2				SUBCELLULAR LOCATION: Mitochondrion inner membrane {ECO:0000250|UniProtKB:Q9CRB9}; Lipid-anchor {ECO:0000305}; Intermembrane side {ECO:0000250|UniProtKB:Q9CRB9}. Cytoplasm {ECO:0000269|PubMed:22567091}. Nucleus {ECO:0000269|PubMed:22567091}. Mitochondrion {ECO:0000269|PubMed:25781180, ECO:0000269|PubMed:25997101}.		extracellular exosome [GO:0070062]; MIB complex [GO:0140275]; MICOS complex [GO:0061617]; mitochondrial crista junction [GO:0044284]; mitochondrial inner membrane [GO:0005743]; mitochondrion [GO:0005739]; nucleus [GO:0005634]; SAM complex [GO:0001401]; molecular adaptor activity [GO:0060090]; phosphatase binding [GO:0019902]; cristae formation [GO:0042407]; inner mitochondrial membrane organizati…	extracellular exosome [GO:0070062]; MIB complex [GO:0140275]; MICOS complex [GO:0061617]; mitochondrial crista junction [GO:0044284]; mitochondrial inner membrane [GO:0005743]; mitochondrion [GO:0005739]; nucleus [GO:0005634]; SAM complex [GO:0001401]
O75648	Mitochondrial tRNA-specific 2-thiouridylase 1 (EC 2.8.1.14) (MTO2 homolog)	6	6	6	1	1	1						PDZ domain binding [GO:0030165]
O43920	NADH dehydrogenase [ubiquinone] iron-sulfur protein 5 (Complex I-15 kDa) (CI-15 kDa) (NADH-ubiquinone oxidoreductase 15 kDa subunit)	3	3	3	1	1	1						cytoplasm [GO:0005737]; cytosol [GO:0005829]; nucleus [GO:0005634]; amyloid-beta binding [GO:0001540]; G protein-coupled receptor binding [GO:0001664]; hematopoietic stem cell homeostasis [GO:0061484]	cytoplasm [GO:0005737]; cytosol [GO:0005829]; nucleus [GO:0005634]
A4FU69	EF-hand calcium-binding domain-containing protein 5	4	4	4	1	1	1				SUBCELLULAR LOCATION: Mitochondrion inner membrane {ECO:0000269|PubMed:21278747}.		centrosome [GO:0005813]; midbody [GO:0030496]; mitochondrial inner membrane [GO:0005743]; mitochondrion [GO:0005739]; respirasome [GO:0070469]; mitochondrial respiratory chain complex III assembly [GO:0034551]; mitotic cytokinesis [GO:0000281]	centrosome [GO:0005813]; midbody [GO:0030496]; mitochondrial inner membrane [GO:0005743]; mitochondrion [GO:0005739]; respirasome [GO:0070469]
Q16563	Synaptophysin-like protein 1 (Pantophysin)	4	4	4	1	1	1				SUBCELLULAR LOCATION: Mitochondrion {ECO:0000269|PubMed:15509579, ECO:0000269|PubMed:15944150, ECO:0000269|PubMed:16513084, ECO:0000269|PubMed:16826519}.		mitochondrion [GO:0005739]; ATP binding [GO:0005524]; tRNA binding [GO:0000049]; tRNA-5-taurinomethyluridine 2-sulfurtransferase [GO:0061708]; tRNA wobble position uridine thiolation [GO:0002143]	mitochondrion [GO:0005739]
P19971	Thymidine phosphorylase (TP) (EC 2.4.2.4) (Gliostatin) (Platelet-derived endothelial cell growth factor) (PD-ECGF) (TdRPase)	11	11	11	1	1	1	1			SUBCELLULAR LOCATION: Mitochondrion inner membrane {ECO:0000305|PubMed:12611891}; Peripheral membrane protein {ECO:0000305}. Mitochondrion intermembrane space {ECO:0000305}.		mitochondrial inner membrane [GO:0005743]; mitochondrial intermembrane space [GO:0005758]; mitochondrial respiratory chain complex I [GO:0005747]; mitochondrion [GO:0005739]; NADH dehydrogenase (ubiquinone) activity [GO:0008137]; aerobic respiration [GO:0009060]; mitochondrial electron transport, NADH to ubiquinone [GO:0006120]; mitochondrial respiratory chain complex I assembly [GO:0032981]; pro…	mitochondrial inner membrane [GO:0005743]; mitochondrial intermembrane space [GO:0005758]; mitochondrial respiratory chain complex I [GO:0005747]; mitochondrion [GO:0005739]
O75477	Erlin-1 (Endoplasmic reticulum lipid raft-associated protein 1) (Protein KE04) (Stomatin-prohibitin-flotillin-HflC/K domain-containing protein 1) (SPFH domain-containing protein 1)	2	2	2	1	1	1		1	1	SUBCELLULAR LOCATION: Cytoplasm {ECO:0000250|UniProtKB:P35831}. Cell junction, focal adhesion {ECO:0000269|PubMed:18559503}. Cell projection, podosome {ECO:0000250|UniProtKB:P35831}. Note=Partial translocation to focal adhesion sites may be mediated by interaction with SORBS2. {ECO:0000269|PubMed:18559503}.		cell projection [GO:0042995]; cytoplasm [GO:0005737]; cytosol [GO:0005829]; focal adhesion [GO:0005925]; nucleoplasm [GO:0005654]; nucleus [GO:0005634]; podosome [GO:0002102]; non-membrane spanning protein tyrosine phosphatase activity [GO:0004726]; phosphoprotein phosphatase activity [GO:0004721]; protein tyrosine phosphatase activity [GO:0004725]; SH3 domain binding [GO:0017124]; cellular respo…	cell projection [GO:0042995]; cytoplasm [GO:0005737]; cytosol [GO:0005829]; focal adhesion [GO:0005925]; nucleoplasm [GO:0005654]; nucleus [GO:0005634]; podosome [GO:0002102]
P13995	Bifunctional methylenetetrahydrofolate dehydrogenase/cyclohydrolase, mitochondrial [Includes: NAD-dependent methylenetetrahydrofolate dehydrogenase (EC 1.5.1.15); Methenyltetrahydrofolate cyclohydrolase (EC 3.5.4.9)]	1	1	1	1	1	1						calcium ion binding [GO:0005509]
Q49MG5	Microtubule-associated protein 9 (Aster-associated protein)	13	10	16	1.5	1	2	1	1		SUBCELLULAR LOCATION: Cytoplasmic vesicle membrane {ECO:0000250}; Multi-pass membrane protein {ECO:0000250}. Melanosome {ECO:0000269|PubMed:17081065}. Note=Cytoplasmic transport vesicles (By similarity). Identified by mass spectrometry in melanosome fractions from stage I to stage IV. {ECO:0000250}.	TRANSMEM 34..54; /note="Helical"; /evidence="ECO:0000255"; TRANSMEM 117..137; /note="Helical"; /evidence="ECO:0000255"; TRANSMEM 151..171; /note="Helical"; /evidence="ECO:0000255"; TRANSMEM 213..233; /note="Helical"; /evidence="ECO:0000255"	extracellular exosome [GO:0070062]; integral component of membrane [GO:0016021]; integral component of plasma membrane [GO:0005887]; integral component of synaptic vesicle membrane [GO:0030285]; melanosome [GO:0042470]; secretory granule [GO:0030141]; synaptic vesicle membrane [GO:0030672]; chemical synaptic transmission [GO:0007268]	extracellular exosome [GO:0070062]; integral component of membrane [GO:0016021]; integral component of plasma membrane [GO:0005887]; integral component of synaptic vesicle membrane [GO:0030285]; melanosome [GO:0042470]; secretory granule [GO:0030141]; synaptic vesicle membrane [GO:0030672]
Q15233	Non-POU domain-containing octamer-binding protein (NonO protein) (54 kDa nuclear RNA- and DNA-binding protein) (55 kDa nuclear protein) (DNA-binding p52/p100 complex, 52 kDa subunit) (NMT55) (p54(nrb)) (p54nrb)	5	5	5	1	1	1						cytosol [GO:0005829]; 1,4-alpha-oligoglucan phosphorylase activity [GO:0004645]; growth factor activity [GO:0008083]; protein homodimerization activity [GO:0042803]; pyrimidine-nucleoside phosphorylase activity [GO:0016154]; thymidine phosphorylase activity [GO:0009032]; angiogenesis [GO:0001525]; cell differentiation [GO:0030154]; chemotaxis [GO:0006935]; dTMP catabolic process [GO:0046074]; mit…	cytosol [GO:0005829]
Q8NGN6	Olfactory receptor 10G7 (Olfactory receptor OR11-283)	5	3	6	1	1	1	1	1		SUBCELLULAR LOCATION: Endoplasmic reticulum membrane {ECO:0000269|PubMed:11118313, ECO:0000269|PubMed:16835267, ECO:0000269|PubMed:19240031}; Single-pass type II membrane protein {ECO:0000269|PubMed:11118313, ECO:0000269|PubMed:16835267, ECO:0000269|PubMed:19240031}. Note=Associated with lipid raft-like domains of the endoplasmic reticulum membrane.	TRANSMEM 8..28; /note="Helical"; /evidence="ECO:0000255"	endoplasmic reticulum [GO:0005783]; endoplasmic reticulum membrane [GO:0005789]; integral component of membrane [GO:0016021]; membrane raft [GO:0045121]; protein-containing complex [GO:0032991]; cholesterol binding [GO:0015485]; ubiquitin protein ligase binding [GO:0031625]; cholesterol metabolic process [GO:0008203]; negative regulation of cholesterol biosynthetic process [GO:0045541]; negative …	endoplasmic reticulum [GO:0005783]; endoplasmic reticulum membrane [GO:0005789]; integral component of membrane [GO:0016021]; membrane raft [GO:0045121]; protein-containing complex [GO:0032991]
Q6P1M3	LLGL scribble cell polarity complex component 2 (HGL) (Lethal(2) giant larvae protein homolog 2)	8	7	10	1.33333	1	2				SUBCELLULAR LOCATION: Mitochondrion.		extracellular space [GO:0005615]; mitochondrial matrix [GO:0005759]; mitochondrion [GO:0005739]; magnesium ion binding [GO:0000287]; methenyltetrahydrofolate cyclohydrolase activity [GO:0004477]; methylenetetrahydrofolate dehydrogenase (NAD+) activity [GO:0004487]; methylenetetrahydrofolate dehydrogenase (NADP+) activity [GO:0004488]; phosphate ion binding [GO:0042301]; folic acid metabolic proce…	extracellular space [GO:0005615]; mitochondrial matrix [GO:0005759]; mitochondrion [GO:0005739]
P12883	Myosin-7 (Myosin heavy chain 7) (Myosin heavy chain slow isoform) (MyHC-slow) (Myosin heavy chain, cardiac muscle beta isoform) (MyHC-beta)	1	1	1	1	1	1				SUBCELLULAR LOCATION: Cytoplasm {ECO:0000269|PubMed:16049101}. Cytoplasm, cytoskeleton {ECO:0000269|PubMed:16049101}. Cytoplasm, cytoskeleton, spindle {ECO:0000269|PubMed:16049101}. Note=Localizes to microtubules in interphase, associates with the mitotic spindle during mitosis, localizes to the central body during cytokinesis.		astral microtubule [GO:0000235]; axon [GO:0030424]; cytoplasm [GO:0005737]; mitotic spindle [GO:0072686]; mitotic spindle midzone [GO:1990023]; spindle midzone [GO:0051233]; microtubule binding [GO:0008017]; mitotic cytokinesis [GO:0000281]; mitotic spindle assembly [GO:0090307]; regulation of mitotic centrosome separation [GO:0046602]; regulation of mitotic cytokinesis [GO:1902412]; regulation o…	astral microtubule [GO:0000235]; axon [GO:0030424]; cytoplasm [GO:0005737]; mitotic spindle [GO:0072686]; mitotic spindle midzone [GO:1990023]; spindle midzone [GO:0051233]
Q9BXY5	Calcyphosin-2 (Calcyphosine-2)	3	3	3	1	1	1				SUBCELLULAR LOCATION: Nucleus {ECO:0000269|PubMed:22416126, ECO:0000269|PubMed:28712728}. Nucleus, nucleolus. Nucleus speckle {ECO:0000269|PubMed:22416126, ECO:0000269|PubMed:28712728}. Chromosome {ECO:0000250|UniProtKB:Q99K48}. Note=Detected in punctate subnuclear structures often located adjacent to splicing speckles, called paraspeckles. {ECO:0000269|PubMed:22416126, ECO:0000269|PubMed:2871272…		chromosome [GO:0005694]; fibrillar center [GO:0001650]; membrane [GO:0016020]; nuclear matrix [GO:0016363]; nuclear speck [GO:0016607]; nucleoplasm [GO:0005654]; nucleus [GO:0005634]; paraspeckles [GO:0042382]; RNA polymerase II transcription regulator complex [GO:0090575]; chromatin binding [GO:0003682]; DNA binding [GO:0003677]; identical protein binding [GO:0042802]; RNA binding [GO:0003723]; …	chromosome [GO:0005694]; fibrillar center [GO:0001650]; membrane [GO:0016020]; nuclear matrix [GO:0016363]; nuclear speck [GO:0016607]; nucleoplasm [GO:0005654]; nucleus [GO:0005634]; paraspeckles [GO:0042382]; RNA polymerase II transcription regulator complex [GO:0090575]
Q9H3N8	Histamine H4 receptor (H4R) (HH4R) (AXOR35) (G-protein coupled receptor 105) (GPRv53) (Pfi-013) (SP9144)	10	10	10	1	1	1	1	1		SUBCELLULAR LOCATION: Cell membrane; Multi-pass membrane protein.	TRANSMEM 24..44; /note="Helical; Name=1"; /evidence="ECO:0000255"; TRANSMEM 53..73; /note="Helical; Name=2"; /evidence="ECO:0000255"; TRANSMEM 99..119; /note="Helical; Name=3"; /evidence="ECO:0000255"; TRANSMEM 139..159; /note="Helical; Name=4"; /evidence="ECO:0000255"; TRANSMEM 197..216; /note="Helical; Name=5"; /evidence="ECO:0000255"; TRANSMEM 237..257; /note="Helical; Name=6"; /evidence="ECO:…	integral component of membrane [GO:0016021]; plasma membrane [GO:0005886]; G protein-coupled receptor activity [GO:0004930]; olfactory receptor activity [GO:0004984]	integral component of membrane [GO:0016021]; plasma membrane [GO:0005886]
P47736	Rap1 GTPase-activating protein 1 (Rap1GAP) (Rap1GAP1)	3	3	3	2	2	2				SUBCELLULAR LOCATION: Cytoplasm {ECO:0000269|PubMed:15632202}. Note=Localized in the perinuclear structure and faintly at the cell-cell contacts sites in the interphase. Localized at the cell periphery during metaphase. Cortical localization in mitotic cells. Found in the lateral region of polarized epithelial cells.		adherens junction [GO:0005912]; cortical actin cytoskeleton [GO:0030864]; cytoplasm [GO:0005737]; cytosol [GO:0005829]; intracellular membrane-bounded organelle [GO:0043231]; plasma membrane [GO:0005886]; GTPase activator activity [GO:0005096]; myosin II binding [GO:0045159]; PDZ domain binding [GO:0030165]; cell division [GO:0051301]; cortical actin cytoskeleton organization [GO:0030866]; establ…	adherens junction [GO:0005912]; cortical actin cytoskeleton [GO:0030864]; cytoplasm [GO:0005737]; cytosol [GO:0005829]; intracellular membrane-bounded organelle [GO:0043231]; plasma membrane [GO:0005886]
Q7L5Y9	E3 ubiquitin-protein transferase MAEA (EC 2.3.2.27) (Cell proliferation-inducing gene 5 protein) (Erythroblast macrophage protein) (Human lung cancer oncogene 10 protein) (HLC-10) (Macrophage erythroblast attacher) (P44EMLP)	0	0	0	1	1	1				SUBCELLULAR LOCATION: Cytoplasm, myofibril {ECO:0000250|UniProtKB:P02564}. Cytoplasm, myofibril, sarcomere {ECO:0000250|UniProtKB:P02564}. Note=Thick filaments of the myofibrils. {ECO:0000250|UniProtKB:P02564}.		muscle myosin complex [GO:0005859]; myofibril [GO:0030016]; myosin complex [GO:0016459]; myosin filament [GO:0032982]; myosin II complex [GO:0016460]; sarcomere [GO:0030017]; stress fiber [GO:0001725]; Z disc [GO:0030018]; actin filament binding [GO:0051015]; ATP binding [GO:0005524]; calmodulin binding [GO:0005516]; microfilament motor activity [GO:0000146]; adult heart development [GO:0007512];…	muscle myosin complex [GO:0005859]; myofibril [GO:0030016]; myosin complex [GO:0016459]; myosin filament [GO:0032982]; myosin II complex [GO:0016460]; sarcomere [GO:0030017]; stress fiber [GO:0001725]; Z disc [GO:0030018]
Q9UBD5	Origin recognition complex subunit 3 (Origin recognition complex subunit Latheo)	3	3	3	1	1	1						calcium ion binding [GO:0005509]
Q9ULF5	Zinc transporter ZIP10 (Solute carrier family 39 member 10) (Zrt- and Irt-like protein 10) (ZIP-10)	2	2	2	1	1	1	1	1		SUBCELLULAR LOCATION: Cell membrane; Multi-pass membrane protein.	TRANSMEM 20..40; /note="Helical; Name=1"; /evidence="ECO:0000255"; TRANSMEM 53..73; /note="Helical; Name=2"; /evidence="ECO:0000255"; TRANSMEM 88..108; /note="Helical; Name=3"; /evidence="ECO:0000255"; TRANSMEM 132..152; /note="Helical; Name=4"; /evidence="ECO:0000255"; TRANSMEM 173..193; /note="Helical; Name=5"; /evidence="ECO:0000255"; TRANSMEM 305..325; /note="Helical; Name=6"; /evidence="ECO:…	dendrite [GO:0030425]; integral component of plasma membrane [GO:0005887]; plasma membrane [GO:0005886]; synapse [GO:0045202]; G protein-coupled acetylcholine receptor activity [GO:0016907]; G protein-coupled serotonin receptor activity [GO:0004993]; histamine receptor activity [GO:0004969]; neurotransmitter receptor activity [GO:0030594]; adenylate cyclase-inhibiting G protein-coupled acetylchol…	dendrite [GO:0030425]; integral component of plasma membrane [GO:0005887]; plasma membrane [GO:0005886]; synapse [GO:0045202]
P51530	DNA replication ATP-dependent helicase/nuclease DNA2 (hDNA2) (DNA replication ATP-dependent helicase-like homolog) [Includes: DNA replication nuclease DNA2 (EC 3.1.-.-); DNA replication ATP-dependent helicase DNA2 (EC 3.6.4.12)]	3	3	3	1	1	1	1			SUBCELLULAR LOCATION: Golgi apparatus membrane; Peripheral membrane protein.		axon [GO:0030424]; cytoplasm [GO:0005737]; cytosol [GO:0005829]; dendrite [GO:0030425]; early endosome [GO:0005769]; Golgi membrane [GO:0000139]; membrane [GO:0016020]; neuronal cell body [GO:0043025]; GTPase activator activity [GO:0005096]; GTPase activity [GO:0003924]; protein homodimerization activity [GO:0042803]; small GTPase binding [GO:0031267]; activation of GTPase activity [GO:0090630]; …	axon [GO:0030424]; cytoplasm [GO:0005737]; cytosol [GO:0005829]; dendrite [GO:0030425]; early endosome [GO:0005769]; Golgi membrane [GO:0000139]; membrane [GO:0016020]; neuronal cell body [GO:0043025]
Q08AF8	Putative golgin subfamily A member 8F/8G	6	6	6	1	1	1	1			SUBCELLULAR LOCATION: Cytoplasm {ECO:0000250|UniProtKB:Q4VC33}. Nucleus, nucleoplasm {ECO:0000269|PubMed:17467196, ECO:0000269|PubMed:24143168, ECO:0000269|PubMed:29911972}. Nucleus matrix {ECO:0000269|PubMed:16510120}. Cell membrane {ECO:0000269|PubMed:9763581}. Cytoplasm, cytoskeleton {ECO:0000269|PubMed:16510120}. Note=Detected in a nuclear, speckled-like pattern (PubMed:16510120). Localized w…		actomyosin contractile ring [GO:0005826]; cytoplasm [GO:0005737]; cytoskeleton [GO:0005856]; GID complex [GO:0034657]; integral component of plasma membrane [GO:0005887]; nuclear matrix [GO:0016363]; nucleoplasm [GO:0005654]; nucleus [GO:0005634]; spindle [GO:0005819]; ubiquitin ligase complex [GO:0000151]; actin binding [GO:0003779]; metal ion binding [GO:0046872]; ubiquitin protein ligase activ…	actomyosin contractile ring [GO:0005826]; cytoplasm [GO:0005737]; cytoskeleton [GO:0005856]; GID complex [GO:0034657]; integral component of plasma membrane [GO:0005887]; nuclear matrix [GO:0016363]; nucleoplasm [GO:0005654]; nucleus [GO:0005634]; spindle [GO:0005819]; ubiquitin ligase complex [GO:0000151]
Q13409	Cytoplasmic dynein 1 intermediate chain 2 (Cytoplasmic dynein intermediate chain 2) (Dynein intermediate chain 2, cytosolic) (DH IC-2)	2	2	2	1	1	1				SUBCELLULAR LOCATION: Nucleus {ECO:0000269|PubMed:31160578}. Chromosome {ECO:0000269|PubMed:31160578}.		chromatin [GO:0000785]; chromosome, telomeric region [GO:0000781]; DNA replication preinitiation complex [GO:0031261]; nuclear body [GO:0016604]; nuclear origin of replication recognition complex [GO:0005664]; nuclear pre-replicative complex [GO:0005656]; nucleoplasm [GO:0005654]; origin recognition complex [GO:0000808]; DNA replication origin binding [GO:0003688]; DNA replication [GO:0006260]; D…	chromatin [GO:0000785]; chromosome, telomeric region [GO:0000781]; DNA replication preinitiation complex [GO:0031261]; nuclear body [GO:0016604]; nuclear origin of replication recognition complex [GO:0005664]; nuclear pre-replicative complex [GO:0005656]; nucleoplasm [GO:0005654]; origin recognition complex [GO:0000808]
P37268	Squalene synthase (SQS) (SS) (EC 2.5.1.21) (FPP:FPP farnesyltransferase) (Farnesyl-diphosphate farnesyltransferase) (Farnesyl-diphosphate farnesyltransferase 1)	1	1	1	1	1	1	1	1		SUBCELLULAR LOCATION: Membrane {ECO:0000305}; Multi-pass membrane protein {ECO:0000305}.	TRANSMEM 411..431; /note="Helical"; /evidence="ECO:0000255"; TRANSMEM 438..458; /note="Helical"; /evidence="ECO:0000255"; TRANSMEM 495..515; /note="Helical"; /evidence="ECO:0000255"; TRANSMEM 687..707; /note="Helical"; /evidence="ECO:0000255"; TRANSMEM 732..752; /note="Helical"; /evidence="ECO:0000255"; TRANSMEM 759..779; /note="Helical"; /evidence="ECO:0000255"; TRANSMEM 801..821; /note="Helical…	integral component of plasma membrane [GO:0005887]; zinc ion transmembrane transporter activity [GO:0005385]; cellular zinc ion homeostasis [GO:0006882]; negative regulation of B cell apoptotic process [GO:0002903]; positive regulation of B cell proliferation [GO:0030890]; positive regulation of B cell receptor signaling pathway [GO:0050861]; positive regulation of protein tyrosine phosphatase ac…	integral component of plasma membrane [GO:0005887]
Q13283	Ras GTPase-activating protein-binding protein 1 (G3BP-1) (EC 3.6.4.12) (EC 3.6.4.13) (ATP-dependent DNA helicase VIII) (hDH VIII) (GAP SH3 domain-binding protein 1)	1	1	1	1	1	1				SUBCELLULAR LOCATION: Nucleus. Mitochondrion. Note=Was initially reported to be exclusively mitochondrial (PubMed:18995831). However, it was later shown to localize both in mitochondrion and nucleus (PubMed:19487465). {ECO:0000269|PubMed:18995831, ECO:0000269|PubMed:19487465}.		chromosome, telomeric region [GO:0000781]; cytoplasm [GO:0005737]; mitochondrial nucleoid [GO:0042645]; mitochondrion [GO:0005739]; nucleoplasm [GO:0005654]; nucleus [GO:0005634]; 4 iron, 4 sulfur cluster binding [GO:0051539]; 5'-3' DNA helicase activity [GO:0043139]; 5'-flap endonuclease activity [GO:0017108]; ATP binding [GO:0005524]; ATP hydrolysis activity [GO:0016887]; DNA binding [GO:000367…	chromosome, telomeric region [GO:0000781]; cytoplasm [GO:0005737]; mitochondrial nucleoid [GO:0042645]; mitochondrion [GO:0005739]; nucleoplasm [GO:0005654]; nucleus [GO:0005634]
P09131	P3 protein (Solute carrier family 10 member 3)	3	3	3	1	1	1						cis-Golgi network [GO:0005801]; Golgi cis cisterna [GO:0000137]; Golgi cisterna membrane [GO:0032580]; Golgi organization [GO:0007030]	cis-Golgi network [GO:0005801]; Golgi cis cisterna [GO:0000137]; Golgi cisterna membrane [GO:0032580]
Q6NXT4	Zinc transporter 6 (ZnT-6) (Solute carrier family 30 member 6)	3.5	3	4	1	1	1				SUBCELLULAR LOCATION: Cytoplasm, cytoskeleton {ECO:0000250|UniProtKB:O88487}. Cytoplasm {ECO:0000250|UniProtKB:O88487}. Note=Detected in the cytoplasm of pachytene spermatocytes. Localizes to the manchette in elongating spermatids. {ECO:0000250|UniProtKB:O88487}.		centrosome [GO:0005813]; cytoplasm [GO:0005737]; cytoplasmic dynein complex [GO:0005868]; cytosol [GO:0005829]; dynein complex [GO:0030286]; microtubule [GO:0005874]; vesicle [GO:0031982]; dynein heavy chain binding [GO:0045504]; dynein light chain binding [GO:0045503]; microtubule motor activity [GO:0003777]; microtubule-based movement [GO:0007018]; transport along microtubule [GO:0010970]	centrosome [GO:0005813]; cytoplasm [GO:0005737]; cytoplasmic dynein complex [GO:0005868]; cytosol [GO:0005829]; dynein complex [GO:0030286]; microtubule [GO:0005874]; vesicle [GO:0031982]
A6NNM8	Tubulin polyglutamylase TTLL13P (EC 6.-.-.-) (Tubulin tyrosine ligase-like family member 13 pseudogene) (Tubulin--tyrosine ligase-like protein 13)	4	4	4	1	1	1	1	1		SUBCELLULAR LOCATION: Endoplasmic reticulum membrane {ECO:0000250|UniProtKB:Q02769}; Multi-pass membrane protein {ECO:0000255}.	TRANSMEM 284..304; /note="Helical"; /evidence="ECO:0000255"; TRANSMEM 384..404; /note="Helical"; /evidence="ECO:0000255"	endoplasmic reticulum [GO:0005783]; endoplasmic reticulum membrane [GO:0005789]; integral component of membrane [GO:0016021]; farnesyl-diphosphate farnesyltransferase activity [GO:0004310]; metal ion binding [GO:0046872]; squalene synthase activity [GO:0051996]; cholesterol biosynthetic process [GO:0006695]; farnesyl diphosphate metabolic process [GO:0045338]; steroid biosynthetic process [GO:000…	endoplasmic reticulum [GO:0005783]; endoplasmic reticulum membrane [GO:0005789]; integral component of membrane [GO:0016021]
Q9NXR5	Ankyrin repeat domain-containing protein 10	5	5	5	1	1	1				SUBCELLULAR LOCATION: Cytoplasm, cytosol {ECO:0000269|PubMed:20180778, ECO:0000269|PubMed:30510222}. Perikaryon {ECO:0000250|UniProtKB:P97855}. Cytoplasm, Stress granule {ECO:0000269|PubMed:12642610, ECO:0000269|PubMed:17210633, ECO:0000269|PubMed:20180778, ECO:0000269|PubMed:23953116, ECO:0000269|PubMed:30404792}. Nucleus {ECO:0000269|PubMed:11604510}. Note=Cytoplasmic in proliferating cells (Pu…		cytoplasm [GO:0005737]; cytoplasmic stress granule [GO:0010494]; cytosol [GO:0005829]; focal adhesion [GO:0005925]; nucleus [GO:0005634]; perikaryon [GO:0043204]; ribonucleoprotein complex [GO:1990904]; ATP binding [GO:0005524]; ATP hydrolysis activity [GO:0016887]; DNA binding [GO:0003677]; DNA helicase activity [GO:0003678]; DNA/RNA helicase activity [GO:0033677]; endonuclease activity [GO:0004…	cytoplasm [GO:0005737]; cytoplasmic stress granule [GO:0010494]; cytosol [GO:0005829]; focal adhesion [GO:0005925]; nucleus [GO:0005634]; perikaryon [GO:0043204]; ribonucleoprotein complex [GO:1990904]
P0C7X5	Zinc finger protein 806	3	3	3	1	1	1	1	1		SUBCELLULAR LOCATION: Membrane {ECO:0000305}; Multi-pass membrane protein {ECO:0000305}.	TRANSMEM 225..245; /note="Helical"; /evidence="ECO:0000255"; TRANSMEM 253..273; /note="Helical"; /evidence="ECO:0000255"; TRANSMEM 281..301; /note="Helical"; /evidence="ECO:0000255"; TRANSMEM 320..340; /note="Helical"; /evidence="ECO:0000255"; TRANSMEM 361..381; /note="Helical"; /evidence="ECO:0000255"; TRANSMEM 383..403; /note="Helical"; /evidence="ECO:0000255"; TRANSMEM 417..437; /note="Helical…	integral component of membrane [GO:0016021]; bile acid:sodium symporter activity [GO:0008508]; bile acid and bile salt transport [GO:0015721]; response to retinoic acid [GO:0032526]	integral component of membrane [GO:0016021]
Q99570	Phosphoinositide 3-kinase regulatory subunit 4 (PI3-kinase regulatory subunit 4) (EC 2.7.11.1) (PI3-kinase p150 subunit) (Phosphoinositide 3-kinase adaptor protein)	3	3	3	1	1	1	1	1		SUBCELLULAR LOCATION: Golgi apparatus, trans-Golgi network membrane; Multi-pass membrane protein. Note=Found in vesicles. {ECO:0000250}.	TRANSMEM 34..54; /note="Helical"; /evidence="ECO:0000255"; TRANSMEM 65..85; /note="Helical"; /evidence="ECO:0000255"; TRANSMEM 99..119; /note="Helical"; /evidence="ECO:0000255"; TRANSMEM 135..155; /note="Helical"; /evidence="ECO:0000255"; TRANSMEM 201..221; /note="Helical"; /evidence="ECO:0000255"; TRANSMEM 224..244; /note="Helical"; /evidence="ECO:0000255"	Golgi apparatus [GO:0005794]; Golgi membrane [GO:0000139]; integral component of membrane [GO:0016021]; zinc ion transmembrane transporter activity [GO:0005385]; insulin processing [GO:0030070]; zinc ion transmembrane transport [GO:0071577]; zinc ion transport [GO:0006829]	Golgi apparatus [GO:0005794]; Golgi membrane [GO:0000139]; integral component of membrane [GO:0016021]
Q9NXR7	BRISC and BRCA1-A complex member 2 (BRCA1-A complex subunit BRE) (BRCA1/BRCA2-containing complex subunit 45) (Brain and reproductive organ-expressed protein)	1	1	1	1	1	1						cilium [GO:0005929]; cytosol [GO:0005829]; microtubule [GO:0005874]; ATP binding [GO:0005524]; metal ion binding [GO:0046872]; tubulin binding [GO:0015631]; tubulin-glutamic acid ligase activity [GO:0070740]; microtubule cytoskeleton organization [GO:0000226]; protein polyglutamylation [GO:0018095]	cilium [GO:0005929]; cytosol [GO:0005829]; microtubule [GO:0005874]
Q9NWW7	Uncharacterized protein C2orf42	5	5	5	1	1	1						nucleoplasm [GO:0005654]	nucleoplasm [GO:0005654]
Q7L775	EPM2A-interacting protein 1 (Laforin-interacting protein)	3	3	3	1	1	1
H3BQZ7	HCG2044799 (HNRNPUL2-BSCL2 readthrough (NMD candidate))	1	1	1	1	1	1				SUBCELLULAR LOCATION: Late endosome {ECO:0000269|PubMed:14617358}. Cytoplasmic vesicle, autophagosome {ECO:0000305}. Membrane {ECO:0000305}; Lipid-anchor {ECO:0000305}. Note=As component of the PI3K complex I localized to pre-autophagosome structures. As component of the PI3K complex II localized predominantly to endosomes. Localizes also to discrete punctae along the ciliary axoneme (By similari…		autophagosome [GO:0005776]; axoneme [GO:0005930]; cytosol [GO:0005829]; intracellular membrane-bounded organelle [GO:0043231]; late endosome [GO:0005770]; membrane [GO:0016020]; microtubule cytoskeleton [GO:0015630]; nucleus-vacuole junction [GO:0071561]; phagocytic vesicle membrane [GO:0030670]; phosphatidylinositol 3-kinase complex, class III [GO:0035032]; phosphatidylinositol 3-kinase complex,…	autophagosome [GO:0005776]; axoneme [GO:0005930]; cytosol [GO:0005829]; intracellular membrane-bounded organelle [GO:0043231]; late endosome [GO:0005770]; membrane [GO:0016020]; microtubule cytoskeleton [GO:0015630]; nucleus-vacuole junction [GO:0071561]; phagocytic vesicle membrane [GO:0030670]; phosphatidylinositol 3-kinase complex, class III [GO:0035032]; phosphatidylinositol 3-kinase complex,…
P21953	2-oxoisovalerate dehydrogenase subunit beta, mitochondrial (EC 1.2.4.4) (Branched-chain alpha-keto acid dehydrogenase E1 component beta chain) (BCKDE1B) (BCKDH E1-beta)	5	5	5	1	1	1				SUBCELLULAR LOCATION: Cytoplasm {ECO:0000269|PubMed:15465831, ECO:0000269|PubMed:24075985}. Nucleus {ECO:0000269|PubMed:15465831, ECO:0000269|PubMed:19261748, ECO:0000269|PubMed:24075985}. Note=Localizes at sites of DNA damage at double-strand breaks (DSBs). {ECO:0000269|PubMed:19261748}.		BRCA1-A complex [GO:0070531]; BRISC complex [GO:0070552]; cytoplasm [GO:0005737]; cytosol [GO:0005829]; nuclear ubiquitin ligase complex [GO:0000152]; nucleoplasm [GO:0005654]; nucleus [GO:0005634]; peroxisome targeting sequence binding [GO:0000268]; polyubiquitin modification-dependent protein binding [GO:0031593]; tumor necrosis factor receptor binding [GO:0005164]; apoptotic process [GO:000691…	BRCA1-A complex [GO:0070531]; BRISC complex [GO:0070552]; cytoplasm [GO:0005737]; cytosol [GO:0005829]; nuclear ubiquitin ligase complex [GO:0000152]; nucleoplasm [GO:0005654]; nucleus [GO:0005634]
Q9Y266	Nuclear migration protein nudC (Nuclear distribution protein C homolog)	4	4	4	1	1	1						nucleoplasm [GO:0005654]; nucleus [GO:0005634]	nucleoplasm [GO:0005654]; nucleus [GO:0005634]
P60484	Phosphatidylinositol 3,4,5-trisphosphate 3-phosphatase and dual-specificity protein phosphatase PTEN (EC 3.1.3.16) (EC 3.1.3.48) (EC 3.1.3.67) (Mutated in multiple advanced cancers 1) (Phosphatase and tensin homolog)	3	3	3	1	1	1				SUBCELLULAR LOCATION: Endoplasmic reticulum {ECO:0000269|PubMed:12782127}.		cytoplasmic side of endoplasmic reticulum membrane [GO:0098554]; nucleus [GO:0005634]; identical protein binding [GO:0042802]; glycogen biosynthetic process [GO:0005978]; positive regulation of glycogen (starch) synthase activity [GO:2000467]; positive regulation of glycogen biosynthetic process [GO:0045725]; response to insulin [GO:0032868]	cytoplasmic side of endoplasmic reticulum membrane [GO:0098554]; nucleus [GO:0005634]
Q8N1I0	Dedicator of cytokinesis protein 4	4	3	5	1.5	1	2						nucleus [GO:0005634]	nucleus [GO:0005634]
Q6PEZ8	Podocan-like protein 1	6	6	6	1	1	1				SUBCELLULAR LOCATION: Mitochondrion matrix.		mitochondrial alpha-ketoglutarate dehydrogenase complex [GO:0005947]; mitochondrial matrix [GO:0005759]; mitochondrion [GO:0005739]; nucleolus [GO:0005730]; nucleoplasm [GO:0005654]; 3-methyl-2-oxobutanoate dehydrogenase (2-methylpropanoyl-transferring) activity [GO:0003863]; protein-containing complex binding [GO:0044877]; branched-chain amino acid catabolic process [GO:0009083]; lipid metabolic…	mitochondrial alpha-ketoglutarate dehydrogenase complex [GO:0005947]; mitochondrial matrix [GO:0005759]; mitochondrion [GO:0005739]; nucleolus [GO:0005730]; nucleoplasm [GO:0005654]
F8WAN1	Cytospin-A	5	5	5	1	1	1				SUBCELLULAR LOCATION: Cytoplasm, cytoskeleton. Nucleus {ECO:0000269|PubMed:10210332}. Cytoplasm, cytoskeleton, spindle {ECO:0000269|PubMed:25789526}. Midbody {ECO:0000269|PubMed:25789526}. Note=In a filamentous pattern adjacent to the nucleus of migrating cerebellar granule cells. Colocalizes with tubulin and dynein and with the microtubule organizing center. Distributed throughout the cytoplasm …		cytoplasm [GO:0005737]; cytosol [GO:0005829]; Golgi apparatus [GO:0005794]; microtubule [GO:0005874]; midbody [GO:0030496]; mitotic spindle [GO:0072686]; nucleoplasm [GO:0005654]; spindle [GO:0005819]; cadherin binding [GO:0045296]; unfolded protein binding [GO:0051082]; cell division [GO:0051301]; mitotic metaphase plate congression [GO:0007080]; mitotic spindle organization [GO:0007052]; nuclea…	cytoplasm [GO:0005737]; cytosol [GO:0005829]; Golgi apparatus [GO:0005794]; microtubule [GO:0005874]; midbody [GO:0030496]; mitotic spindle [GO:0072686]; nucleoplasm [GO:0005654]; spindle [GO:0005819]
Q8N6G5	Chondroitin sulfate N-acetylgalactosaminyltransferase 2 (EC 2.4.1.174) (Chondroitin beta-1,4-N-acetylgalactosaminyltransferase 2) (Beta4GalNAcT-2) (GalNAcT-2)	5	5	5	1	1	1	1			SUBCELLULAR LOCATION: Cytoplasm {ECO:0000269|PubMed:15987703, ECO:0000269|PubMed:18716620, ECO:0000269|PubMed:19473982, ECO:0000269|PubMed:25801959, ECO:0000269|PubMed:9187108}. Nucleus {ECO:0000269|PubMed:15987703, ECO:0000269|PubMed:18716620, ECO:0000269|PubMed:19473982, ECO:0000269|PubMed:25801959}. Nucleus, PML body {ECO:0000269|PubMed:18716620}. Note=Monoubiquitinated form is nuclear. Nonubi…		apical plasma membrane [GO:0016324]; cell projection [GO:0042995]; cytoplasm [GO:0005737]; cytoplasmic side of plasma membrane [GO:0009898]; cytosol [GO:0005829]; extracellular region [GO:0005576]; myelin sheath adaxonal region [GO:0035749]; neuron projection [GO:0043005]; nucleoplasm [GO:0005654]; nucleus [GO:0005634]; plasma membrane [GO:0005886]; PML body [GO:0016605]; Schmidt-Lanterman incisu…	apical plasma membrane [GO:0016324]; cell projection [GO:0042995]; cytoplasm [GO:0005737]; cytoplasmic side of plasma membrane [GO:0009898]; cytosol [GO:0005829]; extracellular region [GO:0005576]; myelin sheath adaxonal region [GO:0035749]; neuron projection [GO:0043005]; nucleoplasm [GO:0005654]; nucleus [GO:0005634]; plasma membrane [GO:0005886]; PML body [GO:0016605]; Schmidt-Lanterman incisu…
Q93052	Lipoma-preferred partner (LIM domain-containing preferred translocation partner in lipoma)	1	1	1	1	1	1	1			SUBCELLULAR LOCATION: Cell membrane {ECO:0000269|PubMed:12628187}. Cell projection {ECO:0000269|PubMed:20679435}. Cytoplasm, cytosol {ECO:0000305|PubMed:20679435}. Note=Colocalizes with EPHA2, RHOG and CTTN/cortactin at the tip of protrusions in migrating cells. {ECO:0000269|PubMed:20679435}.		cytoplasm [GO:0005737]; cytosol [GO:0005829]; Golgi apparatus [GO:0005794]; membrane [GO:0016020]; nucleolus [GO:0005730]; plasma membrane [GO:0005886]; stereocilium [GO:0032420]; stereocilium bundle [GO:0032421]; GTPase activator activity [GO:0005096]; guanyl-nucleotide exchange factor activity [GO:0005085]; PDZ domain binding [GO:0030165]; receptor tyrosine kinase binding [GO:0030971]; SH3 doma…	cytoplasm [GO:0005737]; cytosol [GO:0005829]; Golgi apparatus [GO:0005794]; membrane [GO:0016020]; nucleolus [GO:0005730]; plasma membrane [GO:0005886]; stereocilium [GO:0032420]; stereocilium bundle [GO:0032421]
Q02952	A-kinase anchor protein 12 (AKAP-12) (A-kinase anchor protein 250 kDa) (AKAP 250) (Gravin) (Myasthenia gravis autoantigen)	4	4	4	1	1	1		1		SUBCELLULAR LOCATION: Secreted, extracellular space, extracellular matrix {ECO:0000250|UniProtKB:Q6P3Y9}.		extracellular space [GO:0005615]	extracellular space [GO:0005615]
P48506	Glutamate--cysteine ligase catalytic subunit (EC 6.3.2.2) (GCS heavy chain) (Gamma-ECS) (Gamma-glutamylcysteine synthetase)	2	2	2	1	1	1				SUBCELLULAR LOCATION: Cytoplasm, cytoskeleton {ECO:0000256|RuleBase:RU367063}. Cytoplasm, cytoskeleton, spindle {ECO:0000256|RuleBase:RU367063}. Cell junction, gap junction {ECO:0000256|RuleBase:RU367063}.		cytoplasm [GO:0005737]; gap junction [GO:0005921]; spindle [GO:0005819]; cell cycle [GO:0007049]; cell division [GO:0051301]	cytoplasm [GO:0005737]; gap junction [GO:0005921]; spindle [GO:0005819]
O60437	Periplakin (190 kDa paraneoplastic pemphigus antigen) (195 kDa cornified envelope precursor protein)	2	2	2	1	1	1	1	1		SUBCELLULAR LOCATION: Golgi apparatus, Golgi stack membrane {ECO:0000305}; Single-pass type II membrane protein {ECO:0000305}.	TRANSMEM 12..32; /note="Helical; Signal-anchor for type II membrane protein"; /evidence="ECO:0000255"	Golgi cisterna membrane [GO:0032580]; Golgi membrane [GO:0000139]; integral component of Golgi membrane [GO:0030173]; membrane [GO:0016020]; acetylgalactosaminyltransferase activity [GO:0008376]; glucuronosyl-N-acetylgalactosaminyl-proteoglycan 4-beta-N-acetylgalactosaminyltransferase activity [GO:0047238]; glucuronylgalactosylproteoglycan 4-beta-N-acetylgalactosaminyltransferase activity [GO:004…	Golgi cisterna membrane [GO:0032580]; Golgi membrane [GO:0000139]; integral component of Golgi membrane [GO:0030173]; membrane [GO:0016020]
Q7Z3U7	Protein MON2 homolog (Protein SF21)	3	3	3	1	1	1	1			SUBCELLULAR LOCATION: Nucleus. Cytoplasm. Cell junction. Cell membrane. Note=Found in the nucleus, in the cytoplasm and at cell adhesion sites. Shuttles between the cytoplasm and the nucleus. It has been found in sites of cell adhesion such as cell-to-cell contact and focal adhesion which are membrane attachment sites of cells to the extracellular matrix. Mainly nuclear when fused with HMGA2/HMGI…		cytosol [GO:0005829]; focal adhesion [GO:0005925]; nucleus [GO:0005634]; plasma membrane [GO:0005886]; stress fiber [GO:0001725]; metal ion binding [GO:0046872]; cell-cell adhesion [GO:0098609]	cytosol [GO:0005829]; focal adhesion [GO:0005925]; nucleus [GO:0005634]; plasma membrane [GO:0005886]; stress fiber [GO:0001725]
Q9NYQ8	Protocadherin Fat 2 (hFat2) (Cadherin family member 8) (Multiple epidermal growth factor-like domains protein 1) (Multiple EGF-like domains protein 1)	2	2	2	1	1	1	1			SUBCELLULAR LOCATION: Cytoplasm, cell cortex {ECO:0000305}. Cytoplasm, cytoskeleton {ECO:0000305}. Membrane {ECO:0000305}; Lipid-anchor {ECO:0000305}. Note=May be part of the cortical cytoskeleton.		cell cortex [GO:0005938]; cytoplasm [GO:0005737]; cytoskeleton [GO:0005856]; cytosol [GO:0005829]; focal adhesion [GO:0005925]; neuronal cell body [GO:0043025]; plasma membrane [GO:0005886]; Schaffer collateral - CA1 synapse [GO:0098685]; adenylate cyclase binding [GO:0008179]; calmodulin binding [GO:0005516]; protein kinase A binding [GO:0051018]; adenylate cyclase-inhibiting G protein-coupled r…	cell cortex [GO:0005938]; cytoplasm [GO:0005737]; cytoskeleton [GO:0005856]; cytosol [GO:0005829]; focal adhesion [GO:0005925]; neuronal cell body [GO:0043025]; plasma membrane [GO:0005886]; Schaffer collateral - CA1 synapse [GO:0098685]
Q9UBX1	Cathepsin F (CATSF) (EC 3.4.22.41)	2	2	2	1	1	1						cytosol [GO:0005829]; glutamate-cysteine ligase complex [GO:0017109]; mitochondrion [GO:0005739]; ADP binding [GO:0043531]; ATP binding [GO:0005524]; glutamate binding [GO:0016595]; glutamate-cysteine ligase activity [GO:0004357]; magnesium ion binding [GO:0000287]; protein-containing complex binding [GO:0044877]; aging [GO:0007568]; blood vessel diameter maintenance [GO:0097746]; cell redox home…	cytosol [GO:0005829]; glutamate-cysteine ligase complex [GO:0017109]; mitochondrion [GO:0005739]
Q9P287	BRCA2 and CDKN1A-interacting protein (P21- and CDK-associated protein 1) (Protein TOK-1)	3	3	3	2	2	2	1			SUBCELLULAR LOCATION: Cell junction, desmosome {ECO:0000269|PubMed:9412476}. Cytoplasm, cytoskeleton {ECO:0000269|PubMed:9412476}. Cell membrane {ECO:0000250|UniProtKB:Q9R269}. Cytoplasm {ECO:0000250|UniProtKB:Q9R269}.		cornified envelope [GO:0001533]; cytoplasm [GO:0005737]; cytoskeleton [GO:0005856]; cytosol [GO:0005829]; desmosome [GO:0030057]; extracellular exosome [GO:0070062]; membrane [GO:0016020]; plasma membrane [GO:0005886]; cadherin binding [GO:0045296]; structural constituent of cytoskeleton [GO:0005200]; structural molecule activity [GO:0005198]; intermediate filament cytoskeleton organization [GO:0…	cornified envelope [GO:0001533]; cytoplasm [GO:0005737]; cytoskeleton [GO:0005856]; cytosol [GO:0005829]; desmosome [GO:0030057]; extracellular exosome [GO:0070062]; membrane [GO:0016020]; plasma membrane [GO:0005886]
P49790	Nuclear pore complex protein Nup153 (153 kDa nucleoporin) (Nucleoporin Nup153)	1	1	1	1	1	1				SUBCELLULAR LOCATION: Early endosome membrane {ECO:0000269|PubMed:30213940}.		cytosol [GO:0005829]; early endosome membrane [GO:0031901]; extracellular exosome [GO:0070062]; Golgi to endosome transport [GO:0006895]; protein transport [GO:0015031]	cytosol [GO:0005829]; early endosome membrane [GO:0031901]; extracellular exosome [GO:0070062]
Q9H853	Putative tubulin-like protein alpha-4B (Alpha-tubulin 4B)	0	0	0	1	1	1	1	1		SUBCELLULAR LOCATION: Cell membrane {ECO:0000305}; Single-pass type I membrane protein {ECO:0000305}. Cell junction {ECO:0000269|PubMed:17900869}. Golgi apparatus, trans-Golgi network {ECO:0000250|UniProtKB:O88277}. Note=Localized at adhesion zippers (early state of adherens junctions) of keratinocytes. {ECO:0000269|PubMed:17900869}.	TRANSMEM 4049..4069; /note="Helical"; /evidence="ECO:0000255"	adherens junction [GO:0005912]; extracellular exosome [GO:0070062]; Golgi apparatus [GO:0005794]; integral component of membrane [GO:0016021]; plasma membrane [GO:0005886]; calcium ion binding [GO:0005509]; cell-cell adhesion [GO:0098609]; cell-substrate adhesion [GO:0031589]; epithelial cell migration [GO:0010631]; homophilic cell adhesion via plasma membrane adhesion molecules [GO:0007156]	adherens junction [GO:0005912]; extracellular exosome [GO:0070062]; Golgi apparatus [GO:0005794]; integral component of membrane [GO:0016021]; plasma membrane [GO:0005886]
A4D0Y5	Uncharacterized protein C7orf77	6	6	6	1	1	1				SUBCELLULAR LOCATION: Lysosome.		collagen-containing extracellular matrix [GO:0062023]; endoplasmic reticulum [GO:0005783]; extracellular exosome [GO:0070062]; extracellular space [GO:0005615]; extracellular vesicle [GO:1903561]; intracellular membrane-bounded organelle [GO:0043231]; lysosomal lumen [GO:0043202]; lysosome [GO:0005764]; plasma membrane [GO:0005886]; cysteine-type endopeptidase activity [GO:0004197]; antigen proce…	collagen-containing extracellular matrix [GO:0062023]; endoplasmic reticulum [GO:0005783]; extracellular exosome [GO:0070062]; extracellular space [GO:0005615]; extracellular vesicle [GO:1903561]; intracellular membrane-bounded organelle [GO:0043231]; lysosomal lumen [GO:0043202]; lysosome [GO:0005764]; plasma membrane [GO:0005886]
Q08AF3	Schlafen family member 5	7	7	7	1	1	1				SUBCELLULAR LOCATION: Nucleus {ECO:0000269|PubMed:10878006, ECO:0000269|PubMed:11313963, ECO:0000269|PubMed:15713648}. Cytoplasm, cytoskeleton, microtubule organizing center, centrosome, centriole {ECO:0000269|PubMed:28394342}. Cytoplasm, cytoskeleton, spindle pole {ECO:0000269|PubMed:28394342}. Note=Colocalizes with BRCA2 in discrete nuclear foci (PubMed:15713648). In interphase, preferential lo…		centriole [GO:0005814]; centrosome [GO:0005813]; cytosol [GO:0005829]; mitotic spindle pole [GO:0097431]; nuclear cyclin-dependent protein kinase holoenzyme complex [GO:0019908]; nucleoplasm [GO:0005654]; nucleus [GO:0005634]; kinase regulator activity [GO:0019207]; RNA binding [GO:0003723]; tubulin binding [GO:0015631]; DNA repair [GO:0006281]; establishment of mitotic spindle orientation [GO:00…	centriole [GO:0005814]; centrosome [GO:0005813]; cytosol [GO:0005829]; mitotic spindle pole [GO:0097431]; nuclear cyclin-dependent protein kinase holoenzyme complex [GO:0019908]; nucleoplasm [GO:0005654]; nucleus [GO:0005634]
P57735	Ras-related protein Rab-25 (CATX-8)	1	1	1	1	1	1				SUBCELLULAR LOCATION: Nucleus. Nucleus membrane. Nucleus, nuclear pore complex. Note=Tightly associated with the nuclear membrane and lamina (By similarity). Localized to the nucleoplasmic side of the nuclear pore complex (NPC) core structure, forming a fibrous structure called the nuclear basket. Dissociates from the NPC structure early during prophase of mitosis. Integrated in the newly assembl…		cytosol [GO:0005829]; host cell [GO:0043657]; membrane [GO:0016020]; nuclear envelope [GO:0005635]; nuclear inclusion body [GO:0042405]; nuclear membrane [GO:0031965]; nuclear periphery [GO:0034399]; nuclear pore [GO:0005643]; nuclear pore nuclear basket [GO:0044615]; nucleolus [GO:0005730]; nucleoplasm [GO:0005654]; DNA binding [GO:0003677]; identical protein binding [GO:0042802]; metal ion bind…	cytosol [GO:0005829]; host cell [GO:0043657]; membrane [GO:0016020]; nuclear envelope [GO:0005635]; nuclear inclusion body [GO:0042405]; nuclear membrane [GO:0031965]; nuclear periphery [GO:0034399]; nuclear pore [GO:0005643]; nuclear pore nuclear basket [GO:0044615]; nucleolus [GO:0005730]; nucleoplasm [GO:0005654]
Q8WV16	DDB1- and CUL4-associated factor 4 (WD repeat-containing protein 21A)	11	11	11	1	1	1				SUBCELLULAR LOCATION: Cytoplasm, cytoskeleton {ECO:0000305}.		cytoplasm [GO:0005737]; microtubule [GO:0005874]; GTP binding [GO:0005525]; structural constituent of cytoskeleton [GO:0005200]; microtubule cytoskeleton organization [GO:0000226]; microtubule-based process [GO:0007017]; mitotic cell cycle [GO:0000278]	cytoplasm [GO:0005737]; microtubule [GO:0005874]
P05091	Aldehyde dehydrogenase, mitochondrial (EC 1.2.1.3) (ALDH class 2) (ALDH-E2) (ALDHI)	37	37	37	1	1	1
Q9NV88	Integrator complex subunit 9 (Int9) (Protein related to CPSF subunits of 74 kDa) (RC-74)	1	1	1	1	1	1						nucleus [GO:0005634]; ATP binding [GO:0005524]; cell differentiation [GO:0030154]	nucleus [GO:0005634]
Q9NW81	Distal membrane-arm assembly complex protein 2 (ATP synthase subunit s-like protein)	5	5	5	1	1	1	1			SUBCELLULAR LOCATION: Cell membrane {ECO:0000305}; Lipid-anchor {ECO:0000305}; Cytoplasmic side {ECO:0000305}. Cell projection, pseudopodium membrane {ECO:0000269|PubMed:17925226}. Cytoplasmic vesicle {ECO:0000269|PubMed:17925226}. Note=Colocalizes with integrin alpha-V/beta-1 in vesicles at the pseudopodial tips. {ECO:0000269|PubMed:17925226}.		cytoplasmic vesicle [GO:0031410]; endosome [GO:0005768]; extracellular exosome [GO:0070062]; Golgi apparatus [GO:0005794]; pseudopodium [GO:0031143]; pseudopodium membrane [GO:0031260]; recycling endosome [GO:0055037]; GTP binding [GO:0005525]; GTPase activity [GO:0003924]; myosin V binding [GO:0031489]; epithelial cell morphogenesis [GO:0003382]; exocytosis [GO:0006887]; positive regulation of c…	cytoplasmic vesicle [GO:0031410]; endosome [GO:0005768]; extracellular exosome [GO:0070062]; Golgi apparatus [GO:0005794]; pseudopodium [GO:0031143]; pseudopodium membrane [GO:0031260]; recycling endosome [GO:0055037]
P52739	Zinc finger protein 131	3	3	3	1	1	1						Cul4-RING E3 ubiquitin ligase complex [GO:0080008]; nucleoplasm [GO:0005654]; protein ubiquitination [GO:0016567]	Cul4-RING E3 ubiquitin ligase complex [GO:0080008]; nucleoplasm [GO:0005654]
O15287	Fanconi anemia group G protein (Protein FACG) (DNA repair protein XRCC9)	4	4	4	1	1	1				SUBCELLULAR LOCATION: Mitochondrion matrix.		extracellular exosome [GO:0070062]; mitochondrial matrix [GO:0005759]; mitochondrion [GO:0005739]; aldehyde dehydrogenase (NAD+) activity [GO:0004029]; aldehyde dehydrogenase [NAD(P)+] activity [GO:0004030]; carboxylic ester hydrolase activity [GO:0052689]; electron transfer activity [GO:0009055]; glyceraldehyde-3-phosphate dehydrogenase (NAD+) (non-phosphorylating) activity [GO:0043878]; NAD bin…	extracellular exosome [GO:0070062]; mitochondrial matrix [GO:0005759]; mitochondrion [GO:0005739]
P00374	Dihydrofolate reductase (EC 1.5.1.3)	3	3	3	1	1	1				SUBCELLULAR LOCATION: Nucleus {ECO:0000269|PubMed:15684398, ECO:0000269|PubMed:23904267}.		cytosol [GO:0005829]; integrator complex [GO:0032039]; nucleoplasm [GO:0005654]; nucleus [GO:0005634]; regulation of transcription elongation from RNA polymerase II promoter [GO:0034243]; snRNA 3'-end processing [GO:0034472]; snRNA processing [GO:0016180]	cytosol [GO:0005829]; integrator complex [GO:0032039]; nucleoplasm [GO:0005654]; nucleus [GO:0005634]
Q2VPK5	Cytoplasmic tRNA 2-thiolation protein 2 (Cytosolic thiouridylase subunit 2)	15	15	15	1	1	1				SUBCELLULAR LOCATION: Mitochondrion {ECO:0000250|UniProtKB:Q9D7K5}.		mitochondrion [GO:0005739]; SCF ubiquitin ligase complex [GO:0019005]; mitochondrial respiratory chain complex I assembly [GO:0032981]; SCF-dependent proteasomal ubiquitin-dependent protein catabolic process [GO:0031146]	mitochondrion [GO:0005739]; SCF ubiquitin ligase complex [GO:0019005]
Q9UPW5	Cytosolic carboxypeptidase 1 (EC 3.4.17.-) (ATP/GTP-binding protein 1) (Nervous system nuclear protein induced by axotomy protein 1 homolog)	5	5	5	1	1	1				SUBCELLULAR LOCATION: Nucleus {ECO:0000269|PubMed:17306895, ECO:0000269|PubMed:22467880, ECO:0000269|PubMed:23404503}. Note=Sumoylation does not affect nuclear localization.		intermediate filament cytoskeleton [GO:0045111]; nucleoplasm [GO:0005654]; DNA-binding transcription activator activity, RNA polymerase II-specific [GO:0001228]; DNA-binding transcription repressor activity, RNA polymerase II-specific [GO:0001227]; metal ion binding [GO:0046872]; RNA polymerase II cis-regulatory region sequence-specific DNA binding [GO:0000978]; regulation of transcription by RNA…	intermediate filament cytoskeleton [GO:0045111]; nucleoplasm [GO:0005654]
Q9Y5I2	Protocadherin alpha-10 (PCDH-alpha-10)	1	1	1	1	1	1				SUBCELLULAR LOCATION: Nucleus {ECO:0000269|PubMed:18550849}. Cytoplasm {ECO:0000269|PubMed:18550849}. Note=The major form is nuclear. The minor form is cytoplasmic.		chromatin [GO:0000785]; cytosol [GO:0005829]; Fanconi anaemia nuclear complex [GO:0043240]; mitochondrion [GO:0005739]; nucleolus [GO:0005730]; nucleoplasm [GO:0005654]; plasma membrane [GO:0005886]; damaged DNA binding [GO:0003684]; cellular response to DNA damage stimulus [GO:0006974]; DNA repair [GO:0006281]; interstrand cross-link repair [GO:0036297]; mitochondrion organization [GO:0007005]; …	chromatin [GO:0000785]; cytosol [GO:0005829]; Fanconi anaemia nuclear complex [GO:0043240]; mitochondrion [GO:0005739]; nucleolus [GO:0005730]; nucleoplasm [GO:0005654]; plasma membrane [GO:0005886]
Q9BV10	Dol-P-Man:Man(7)GlcNAc(2)-PP-Dol alpha-1,6-mannosyltransferase (EC 2.4.1.260) (Asparagine-linked glycosylation protein 12 homolog) (hALG12) (Dolichyl-P-Man:Man(7)GlcNAc(2)-PP-dolichyl-alpha-1,6-mannosyltransferase) (Mannosyltransferase ALG12 homolog) (Membrane protein SB87)	9	9	9	1	1	1				SUBCELLULAR LOCATION: Mitochondrion {ECO:0000250|UniProtKB:P00375}. Cytoplasm {ECO:0000250|UniProtKB:P00375}.		cytosol [GO:0005829]; mitochondrion [GO:0005739]; dihydrofolate reductase activity [GO:0004146]; folic acid binding [GO:0005542]; mRNA binding [GO:0003729]; mRNA regulatory element binding translation repressor activity [GO:0000900]; NADP binding [GO:0050661]; NADPH binding [GO:0070402]; sequence-specific mRNA binding [GO:1990825]; axon regeneration [GO:0031103]; dihydrofolate metabolic process […	cytosol [GO:0005829]; mitochondrion [GO:0005739]
Q71F56	Mediator of RNA polymerase II transcription subunit 13-like (Mediator complex subunit 13-like) (Thyroid hormone receptor-associated protein 2) (Thyroid hormone receptor-associated protein complex 240 kDa component-like)	4	4	4	1	1	1				SUBCELLULAR LOCATION: Cytoplasm.		cytosol [GO:0005829]; protein-containing complex [GO:0032991]; nucleotidyltransferase activity [GO:0016779]; sulfurtransferase activity [GO:0016783]; tRNA binding [GO:0000049]; protein urmylation [GO:0032447]; tRNA thio-modification [GO:0034227]; tRNA wobble position uridine thiolation [GO:0002143]; tRNA wobble uridine modification [GO:0002098]	cytosol [GO:0005829]; protein-containing complex [GO:0032991]
O95163	Elongator complex protein 1 (ELP1) (IkappaB kinase complex-associated protein) (IKK complex-associated protein) (p150)	1	1	1	1	1	1				SUBCELLULAR LOCATION: Cytoplasm {ECO:0000269|PubMed:17244818, ECO:0000269|PubMed:23085998}. Cytoplasm, cytosol {ECO:0000250|UniProtKB:Q641K1}. Nucleus {ECO:0000269|PubMed:23085998}. Mitochondrion {ECO:0000250|UniProtKB:Q641K1}. Note=Localizes in both the cytoplasm and nuclei of interphase and dividing cells. {ECO:0000269|PubMed:23085998}.		axon cytoplasm [GO:1904115]; cytoplasm [GO:0005737]; cytosol [GO:0005829]; intracellular membrane-bounded organelle [GO:0043231]; mitochondrion [GO:0005739]; nucleolus [GO:0005730]; nucleus [GO:0005634]; metallocarboxypeptidase activity [GO:0004181]; tubulin binding [GO:0015631]; zinc ion binding [GO:0008270]; adult walking behavior [GO:0007628]; anterograde axonal transport of mitochondrion [GO:…	axon cytoplasm [GO:1904115]; cytoplasm [GO:0005737]; cytosol [GO:0005829]; intracellular membrane-bounded organelle [GO:0043231]; mitochondrion [GO:0005739]; nucleolus [GO:0005730]; nucleus [GO:0005634]
Q8IZ21	Phosphatase and actin regulator 4	4	4	4	1	1	1	1	1		SUBCELLULAR LOCATION: Cell membrane {ECO:0000250}; Single-pass type I membrane protein {ECO:0000250}.; SUBCELLULAR LOCATION: [Isoform 2]: Secreted {ECO:0000305}.	TRANSMEM 696..716; /note="Helical"; /evidence="ECO:0000255"	extracellular region [GO:0005576]; integral component of plasma membrane [GO:0005887]; calcium ion binding [GO:0005509]; cell adhesion [GO:0007155]; homophilic cell adhesion via plasma membrane adhesion molecules [GO:0007156]; nervous system development [GO:0007399]	extracellular region [GO:0005576]; integral component of plasma membrane [GO:0005887]
P32971	Tumor necrosis factor ligand superfamily member 8 (CD30 ligand) (CD30-L) (CD antigen CD153)	3	3	3	1	1	1	1	1		SUBCELLULAR LOCATION: Endoplasmic reticulum membrane {ECO:0000305}; Multi-pass membrane protein {ECO:0000305}.	TRANSMEM 11..31; /note="Helical"; /evidence="ECO:0000255"; TRANSMEM 68..88; /note="Helical"; /evidence="ECO:0000255"; TRANSMEM 93..113; /note="Helical"; /evidence="ECO:0000255"; TRANSMEM 122..142; /note="Helical"; /evidence="ECO:0000255"; TRANSMEM 145..165; /note="Helical"; /evidence="ECO:0000255"; TRANSMEM 177..197; /note="Helical"; /evidence="ECO:0000255"; TRANSMEM 212..232; /note="Helical"; /e…	endoplasmic reticulum [GO:0005783]; endoplasmic reticulum lumen [GO:0005788]; endoplasmic reticulum membrane [GO:0005789]; integral component of membrane [GO:0016021]; membrane [GO:0016020]; alpha-1,6-mannosyltransferase activity [GO:0000009]; dolichyl-P-Man:Man(7)GlcNAc(2)-PP-dolichol alpha-1,6-mannosyltransferase [GO:0052917]; mannosyltransferase activity [GO:0000030]; dolichol-linked oligosacc…	endoplasmic reticulum [GO:0005783]; endoplasmic reticulum lumen [GO:0005788]; endoplasmic reticulum membrane [GO:0005789]; integral component of membrane [GO:0016021]; membrane [GO:0016020]
O95071	E3 ubiquitin-protein ligase UBR5 (EC 2.3.2.26) (E3 ubiquitin-protein ligase, HECT domain-containing 1) (HECT-type E3 ubiquitin transferase UBR5) (Hyperplastic discs protein homolog) (hHYD) (Progestin-induced protein)	1	1	1	1	1	1				SUBCELLULAR LOCATION: Nucleus {ECO:0000305}.		mediator complex [GO:0016592]; transcription coregulator activity [GO:0003712]; regulation of transcription by RNA polymerase II [GO:0006357]	mediator complex [GO:0016592]
Q9UBM4	Opticin (Oculoglycan)	3	3	3	2	2	2				SUBCELLULAR LOCATION: Cytoplasm {ECO:0000269|PubMed:11714725, ECO:0000269|PubMed:11818576, ECO:0000269|PubMed:22854966}. Nucleus {ECO:0000269|PubMed:11714725, ECO:0000269|PubMed:11818576}.		cytoplasm [GO:0005737]; cytosol [GO:0005829]; elongator holoenzyme complex [GO:0033588]; nucleus [GO:0005634]; protein self-association [GO:0043621]; tRNA binding [GO:0000049]; regulation of translation [GO:0006417]; tRNA wobble base 5-methoxycarbonylmethyl-2-thiouridinylation [GO:0002926]; tRNA wobble uridine modification [GO:0002098]	cytoplasm [GO:0005737]; cytosol [GO:0005829]; elongator holoenzyme complex [GO:0033588]; nucleus [GO:0005634]
Q6ZR37	Pleckstrin homology domain-containing family G member 7 (PH domain-containing family G member 7)	3	3	3	1	1	1				SUBCELLULAR LOCATION: Cytoplasm {ECO:0000250}. Cell projection, lamellipodium {ECO:0000250}.		cytoplasm [GO:0005737]; lamellipodium [GO:0030027]; actin binding [GO:0003779]; protein phosphatase 1 binding [GO:0008157]; protein phosphatase activator activity [GO:0072542]; actin cytoskeleton organization [GO:0030036]; closure of optic fissure [GO:0061386]; enteric nervous system development [GO:0048484]; negative regulation of integrin-mediated signaling pathway [GO:2001045]; neural crest ce…	cytoplasm [GO:0005737]; lamellipodium [GO:0030027]
Q9BTY2	Plasma alpha-L-fucosidase (EC 3.2.1.51) (Alpha-L-fucoside fucohydrolase 2) (Alpha-L-fucosidase 2)	6	6	6	1	1	1	1	1		SUBCELLULAR LOCATION: Membrane; Single-pass type II membrane protein.	TRANSMEM 38..62; /note="Helical; Signal-anchor for type II membrane protein"; /evidence="ECO:0000255"	extracellular space [GO:0005615]; integral component of plasma membrane [GO:0005887]; plasma membrane [GO:0005886]; cytokine activity [GO:0005125]; signaling receptor binding [GO:0005102]; tumor necrosis factor receptor binding [GO:0005164]; CD8-positive, alpha-beta T cell differentiation [GO:0043374]; cell-cell signaling [GO:0007267]; defense response to Gram-positive bacterium [GO:0050830]; imm…	extracellular space [GO:0005615]; integral component of plasma membrane [GO:0005887]; plasma membrane [GO:0005886]
Q8NA82	Probable E3 ubiquitin-protein ligase MARCHF10 (EC 2.3.2.27) (Membrane-associated RING finger protein 10) (Membrane-associated RING-CH protein X) (MARCH-X) (RING finger protein 190) (RING-type E3 ubiquitin transferase MARCHF10)	0	0	0	1	1	1				SUBCELLULAR LOCATION: Nucleus.		cytoplasm [GO:0005737]; cytosol [GO:0005829]; membrane [GO:0016020]; nucleoplasm [GO:0005654]; nucleus [GO:0005634]; perinuclear region of cytoplasm [GO:0048471]; protein-containing complex [GO:0032991]; RNA binding [GO:0003723]; ubiquitin binding [GO:0043130]; ubiquitin protein ligase activity [GO:0061630]; ubiquitin-ubiquitin ligase activity [GO:0034450]; zinc ion binding [GO:0008270]; cellular…	cytoplasm [GO:0005737]; cytosol [GO:0005829]; membrane [GO:0016020]; nucleoplasm [GO:0005654]; nucleus [GO:0005634]; perinuclear region of cytoplasm [GO:0048471]; protein-containing complex [GO:0032991]
Q01484	Ankyrin-2 (ANK-2) (Ankyrin-B) (Brain ankyrin) (Non-erythroid ankyrin)	6	6	6	1	1	1		1		SUBCELLULAR LOCATION: Secreted, extracellular space, extracellular matrix {ECO:0000269|PubMed:18164633}.		extracellular matrix [GO:0031012]; extracellular region [GO:0005576]; extracellular matrix structural constituent [GO:0005201]; collagen fibril organization [GO:0030199]	extracellular matrix [GO:0031012]; extracellular region [GO:0005576]
P52948	Nuclear pore complex protein Nup98-Nup96 (EC 3.4.21.-) [Cleaved into: Nuclear pore complex protein Nup98 (98 kDa nucleoporin) (Nucleoporin Nup98) (Nup98); Nuclear pore complex protein Nup96 (96 kDa nucleoporin) (Nucleoporin Nup96) (Nup96)]	4	4	4	1	1	1						cellular anatomical entity [GO:0110165]; guanyl-nucleotide exchange factor activity [GO:0005085]; Rho protein signal transduction [GO:0007266]	cellular anatomical entity [GO:0110165]
Q58WW2	DDB1- and CUL4-associated factor 6 (Androgen receptor complex-associated protein) (ARCAP) (IQ motif and WD repeat-containing protein 1) (Nuclear receptor interaction protein) (NRIP)	3	3	3	1	1	1		1		SUBCELLULAR LOCATION: Secreted {ECO:0000305}.		azurophil granule lumen [GO:0035578]; endoplasmic reticulum lumen [GO:0005788]; extracellular exosome [GO:0070062]; extracellular region [GO:0005576]; extracellular space [GO:0005615]; lysosome [GO:0005764]; alpha-L-fucosidase activity [GO:0004560]; fucose metabolic process [GO:0006004]; glycoside catabolic process [GO:0016139]; regulation of entry of bacterium into host cell [GO:2000535]; respon…	azurophil granule lumen [GO:0035578]; endoplasmic reticulum lumen [GO:0005788]; extracellular exosome [GO:0070062]; extracellular region [GO:0005576]; extracellular space [GO:0005615]; lysosome [GO:0005764]
A6NCM1	IQ and AAA domain-containing protein 1-like (IQ and AAA domain-containing protein 1 pseudogene 1)	2	2	2	1	1	1						transferase activity [GO:0016740]; zinc ion binding [GO:0008270]; protein ubiquitination [GO:0016567]
Q9Y4I1	Unconventional myosin-Va (Dilute myosin heavy chain, non-muscle) (Myosin heavy chain 12) (Myosin-12) (Myoxin)	1	1	1	1	1	1	1			SUBCELLULAR LOCATION: Cytoplasm, cytoskeleton {ECO:0000269|PubMed:19007774}. Membrane {ECO:0000269|PubMed:19007774}. Cytoplasm, myofibril, sarcomere, M line {ECO:0000250|UniProtKB:Q8C8R3}. Apical cell membrane {ECO:0000250|UniProtKB:Q8C8R3}. Cell membrane {ECO:0000269|PubMed:19007774}. Postsynaptic cell membrane {ECO:0000250|UniProtKB:Q8C8R3}. Early endosome {ECO:0000250|UniProtKB:Q8C8R3}. Recycl…		A band [GO:0031672]; apical plasma membrane [GO:0016324]; basolateral plasma membrane [GO:0016323]; costamere [GO:0043034]; cytoskeleton [GO:0005856]; cytosol [GO:0005829]; early endosome [GO:0005769]; intercalated disc [GO:0014704]; lysosome [GO:0005764]; M band [GO:0031430]; membrane raft [GO:0045121]; mitochondrion [GO:0005739]; neuron projection [GO:0043005]; plasma membrane [GO:0005886]; pos…	A band [GO:0031672]; apical plasma membrane [GO:0016324]; basolateral plasma membrane [GO:0016323]; costamere [GO:0043034]; cytoskeleton [GO:0005856]; cytosol [GO:0005829]; early endosome [GO:0005769]; intercalated disc [GO:0014704]; lysosome [GO:0005764]; M band [GO:0031430]; membrane raft [GO:0045121]; mitochondrion [GO:0005739]; neuron projection [GO:0043005]; plasma membrane [GO:0005886]; pos…
Q86X45	Dynein axonemal assembly factor 11 (DNAAF11) (Leucine-rich repeat-containing protein 6) (Leucine-rich testis-specific protein) (Protein tilB homolog) (Testis-specific leucine-rich repeat protein)	0.666667	0	1	1	1	1	1			SUBCELLULAR LOCATION: Nucleus membrane {ECO:0000269|PubMed:10087256, ECO:0000269|PubMed:11106761, ECO:0000269|PubMed:11839768, ECO:0000269|PubMed:12191480, ECO:0000269|PubMed:12802065, ECO:0000269|PubMed:15229283, ECO:0000269|PubMed:20407419, ECO:0000269|PubMed:28221134, ECO:0000269|PubMed:33360543}; Peripheral membrane protein; Nucleoplasmic side {ECO:0000269|PubMed:11839768}. Nucleus, nuclear p…		cytosol [GO:0005829]; nuclear body [GO:0016604]; nuclear envelope [GO:0005635]; nuclear inclusion body [GO:0042405]; nuclear membrane [GO:0031965]; nuclear periphery [GO:0034399]; nuclear pore [GO:0005643]; nuclear pore nuclear basket [GO:0044615]; nuclear pore outer ring [GO:0031080]; nucleoplasm [GO:0005654]; ribonucleoprotein complex [GO:1990904]; mRNA binding [GO:0003729]; nuclear localizatio…	cytosol [GO:0005829]; nuclear body [GO:0016604]; nuclear envelope [GO:0005635]; nuclear inclusion body [GO:0042405]; nuclear membrane [GO:0031965]; nuclear periphery [GO:0034399]; nuclear pore [GO:0005643]; nuclear pore nuclear basket [GO:0044615]; nuclear pore outer ring [GO:0031080]; nucleoplasm [GO:0005654]; ribonucleoprotein complex [GO:1990904]
Q13621	Solute carrier family 12 member 1 (Bumetanide-sensitive sodium-(potassium)-chloride cotransporter 2) (Kidney-specific Na-K-Cl symporter)	3	3	3	1	1	1				SUBCELLULAR LOCATION: Nucleus {ECO:0000269|PubMed:15784617}.		Cul4-RING E3 ubiquitin ligase complex [GO:0080008]; cytoplasm [GO:0005737]; cytosol [GO:0005829]; focal adhesion [GO:0005925]; nucleoplasm [GO:0005654]; nucleus [GO:0005634]; nuclear receptor coactivator activity [GO:0030374]; positive regulation of transcription by RNA polymerase II [GO:0045944]; protein ubiquitination [GO:0016567]	Cul4-RING E3 ubiquitin ligase complex [GO:0080008]; cytoplasm [GO:0005737]; cytosol [GO:0005829]; focal adhesion [GO:0005925]; nucleoplasm [GO:0005654]; nucleus [GO:0005634]
Q12893	Transmembrane protein 115 (Placental protein 6) (Protein PL6)	1	1	1	1	1	1						ATP binding [GO:0005524]; ATP hydrolysis activity [GO:0016887]
P40937	Replication factor C subunit 5 (Activator 1 36 kDa subunit) (A1 36 kDa subunit) (Activator 1 subunit 5) (Replication factor C 36 kDa subunit) (RF-C 36 kDa subunit) (RFC36)	1	1	1	1	1	1						actin cytoskeleton [GO:0015629]; cytoplasm [GO:0005737]; cytosol [GO:0005829]; extracellular exosome [GO:0070062]; filopodium tip [GO:0032433]; growth cone [GO:0030426]; insulin-responsive compartment [GO:0032593]; melanosome [GO:0042470]; membrane [GO:0016020]; myosin complex [GO:0016459]; neuron projection [GO:0043005]; ruffle [GO:0001726]; actin filament binding [GO:0051015]; ATP binding [GO:0…	actin cytoskeleton [GO:0015629]; cytoplasm [GO:0005737]; cytosol [GO:0005829]; extracellular exosome [GO:0070062]; filopodium tip [GO:0032433]; growth cone [GO:0030426]; insulin-responsive compartment [GO:0032593]; melanosome [GO:0042470]; membrane [GO:0016020]; myosin complex [GO:0016459]; neuron projection [GO:0043005]; ruffle [GO:0001726]
O43196	MutS protein homolog 5 (hMSH5)	4	4	4	1	1	1				SUBCELLULAR LOCATION: Cytoplasm {ECO:0000269|PubMed:23122589, ECO:0000269|PubMed:23527195, ECO:0000269|PubMed:33403504}. Cell projection, cilium {ECO:0000269|PubMed:23122589}. Dynein axonemal particle {ECO:0000250|UniProtKB:A0A1L8G016}. Cell projection, cilium, flagellum {ECO:0000269|PubMed:33403504}.		apical cytoplasm [GO:0090651]; cilium [GO:0005929]; cytoplasm [GO:0005737]; cytosol [GO:0005829]; dynein axonemal particle [GO:0120293]; extracellular region [GO:0005576]; motile cilium [GO:0031514]; axonemal dynein complex assembly [GO:0070286]; cerebrospinal fluid circulation [GO:0090660]; cilium movement [GO:0003341]; epithelial cilium movement involved in determination of left/right asymmetry…	apical cytoplasm [GO:0090651]; cilium [GO:0005929]; cytoplasm [GO:0005737]; cytosol [GO:0005829]; dynein axonemal particle [GO:0120293]; extracellular region [GO:0005576]; motile cilium [GO:0031514]
Q8N3C7	CAP-Gly domain-containing linker protein 4 (Restin-like protein 2)	2	2	2	1	1	1	1	1		SUBCELLULAR LOCATION: Apical cell membrane {ECO:0000250|UniProtKB:P55014}; Multi-pass membrane protein {ECO:0000255}.	TRANSMEM 178..198; /note="Helical"; /evidence="ECO:0000255"; TRANSMEM 202..222; /note="Helical"; /evidence="ECO:0000255"; TRANSMEM 260..280; /note="Helical"; /evidence="ECO:0000255"; TRANSMEM 303..323; /note="Helical"; /evidence="ECO:0000255"; TRANSMEM 328..348; /note="Helical"; /evidence="ECO:0000255"; TRANSMEM 380..400; /note="Helical"; /evidence="ECO:0000255"; TRANSMEM 418..438; /note="Helical…	apical plasma membrane [GO:0016324]; extracellular exosome [GO:0070062]; integral component of membrane [GO:0016021]; membrane [GO:0016020]; plasma membrane [GO:0005886]; potassium:chloride symporter activity [GO:0015379]; sodium:potassium:chloride symporter activity [GO:0008511]; cell volume homeostasis [GO:0006884]; chloride ion homeostasis [GO:0055064]; chloride transmembrane transport [GO:190…	apical plasma membrane [GO:0016324]; extracellular exosome [GO:0070062]; integral component of membrane [GO:0016021]; membrane [GO:0016020]; plasma membrane [GO:0005886]
Q9Y4F3	Meiosis regulator and mRNA stability factor 1 (Limkain-b1) (Meiosis arrest female protein 1)	7	7	7	1	1	1	1	1		SUBCELLULAR LOCATION: Golgi apparatus, Golgi stack membrane {ECO:0000269|PubMed:17973242, ECO:0000269|PubMed:24806965}; Multi-pass membrane protein {ECO:0000303|PubMed:24806965}.	TRANSMEM 20..40; /note="Helical; Name=1"; /evidence="ECO:0000255"; TRANSMEM 98..118; /note="Helical; Name=2"; /evidence="ECO:0000255"; TRANSMEM 127..147; /note="Helical; Name=3"; /evidence="ECO:0000255"; TRANSMEM 166..186; /note="Helical; Name=4"; /evidence="ECO:0000255"	Golgi apparatus [GO:0005794]; Golgi cisterna membrane [GO:0032580]; Golgi membrane [GO:0000139]; integral component of membrane [GO:0016021]; nucleus [GO:0005634]; identical protein binding [GO:0042802]; negative regulation of cell population proliferation [GO:0008285]; protein transport [GO:0015031]; retrograde vesicle-mediated transport, Golgi to endoplasmic reticulum [GO:0006890]	Golgi apparatus [GO:0005794]; Golgi cisterna membrane [GO:0032580]; Golgi membrane [GO:0000139]; integral component of membrane [GO:0016021]; nucleus [GO:0005634]
Q96EK9	Protein KTI12 homolog	6	6	6	1	1	1				SUBCELLULAR LOCATION: Nucleus {ECO:0000305}.		Ctf18 RFC-like complex [GO:0031390]; DNA replication factor C complex [GO:0005663]; nucleoplasm [GO:0005654]; nucleus [GO:0005634]; ATP binding [GO:0005524]; ATP hydrolysis activity [GO:0016887]; DNA binding [GO:0003677]; enzyme binding [GO:0019899]; DNA duplex unwinding [GO:0032508]; DNA repair [GO:0006281]; DNA replication [GO:0006260]; DNA-templated DNA replication [GO:0006261]; positive regul…	Ctf18 RFC-like complex [GO:0031390]; DNA replication factor C complex [GO:0005663]; nucleoplasm [GO:0005654]; nucleus [GO:0005634]
Q9UHC6	Contactin-associated protein-like 2 (Cell recognition molecule Caspr2)	1	1	1	1	1	1						nucleus [GO:0005634]; ATP binding [GO:0005524]; ATP-dependent DNA damage sensor activity [GO:0140664]; double-stranded DNA binding [GO:0003690]; mismatched DNA binding [GO:0030983]; chiasma assembly [GO:0051026]; mismatch repair [GO:0006298]	nucleus [GO:0005634]
Q9Y6W5	Wiskott-Aldrich syndrome protein family member 2 (WASP family protein member 2) (Protein WAVE-2) (Verprolin homology domain-containing protein 2)	3	3	3	1	1	1						cytoplasm [GO:0005737]; intracellular membrane-bounded organelle [GO:0043231]; microtubule plus-end [GO:0035371]; nucleus [GO:0005634]; microtubule plus-end binding [GO:0051010]; cytoplasmic microtubule organization [GO:0031122]	cytoplasm [GO:0005737]; intracellular membrane-bounded organelle [GO:0043231]; microtubule plus-end [GO:0035371]; nucleus [GO:0005634]
Q96A11	Galactose-3-O-sulfotransferase 3 (Gal3ST-3) (EC 2.8.2.-) (Beta-galactose-3-O-sulfotransferase 3) (Gal3ST3) (Gal-beta-1, 3-GalNAc 3'-sulfotransferase 3)	2	2	2	1	1	1				SUBCELLULAR LOCATION: Peroxisome {ECO:0000269|PubMed:15932519}.		cytoplasm [GO:0005737]; Golgi apparatus [GO:0005794]; intracellular membrane-bounded organelle [GO:0043231]; membrane [GO:0016020]; peroxisome [GO:0005777]; CCR4-NOT complex binding [GO:1905762]; mRNA base-pairing post-transcriptional repressor activity [GO:1903231]; ribonuclease activity [GO:0004540]; double-strand break repair [GO:0006302]; female meiotic nuclear division [GO:0007143]; oogenesi…	cytoplasm [GO:0005737]; Golgi apparatus [GO:0005794]; intracellular membrane-bounded organelle [GO:0043231]; membrane [GO:0016020]; peroxisome [GO:0005777]
Q13315	Serine-protein kinase ATM (EC 2.7.11.1) (Ataxia telangiectasia mutated) (A-T mutated)	5	5	5	1	1	1						ATP binding [GO:0005524]; regulation of transcription by RNA polymerase II [GO:0006357]; tRNA wobble uridine modification [GO:0002098]
P11137	Microtubule-associated protein 2 (MAP-2)	2	2	2	1	1	1	1	1		SUBCELLULAR LOCATION: Membrane {ECO:0000250|UniProtKB:Q9CPW0}; Single-pass type I membrane protein {ECO:0000305}. Cell projection, axon {ECO:0000250|UniProtKB:Q9CPW0}. Cell junction, paranodal septate junction {ECO:0000250|UniProtKB:Q9CPW0}. Note=Expressed in the juxtaparadonal region. {ECO:0000250|UniProtKB:Q9CPW0}.	TRANSMEM 1263..1283; /note="Helical"; /evidence="ECO:0000255"	axolemma [GO:0030673]; axon [GO:0030424]; cell surface [GO:0009986]; dendrite [GO:0030425]; early endosome [GO:0005769]; Golgi apparatus [GO:0005794]; integral component of membrane [GO:0016021]; juxtaparanode region of axon [GO:0044224]; membrane [GO:0016020]; neuronal cell body [GO:0043025]; paranodal junction [GO:0033010]; perikaryon [GO:0043204]; voltage-gated potassium channel complex [GO:00…	axolemma [GO:0030673]; axon [GO:0030424]; cell surface [GO:0009986]; dendrite [GO:0030425]; early endosome [GO:0005769]; Golgi apparatus [GO:0005794]; integral component of membrane [GO:0016021]; juxtaparanode region of axon [GO:0044224]; membrane [GO:0016020]; neuronal cell body [GO:0043025]; paranodal junction [GO:0033010]; perikaryon [GO:0043204]; voltage-gated potassium channel complex [GO:00…
Q9H2U9	Disintegrin and metalloproteinase domain-containing protein 7 (ADAM 7) (Sperm maturation-related glycoprotein GP-83)	6	6	6	2	2	2	1			SUBCELLULAR LOCATION: Cytoplasm, cytoskeleton {ECO:0000250}. Cell projection, lamellipodium {ECO:0000250}. Basolateral cell membrane {ECO:0000269|PubMed:30250061}. Note=At the interface between the lamellipodial actin meshwork and the membrane. {ECO:0000250}.		actin cytoskeleton [GO:0015629]; basolateral plasma membrane [GO:0016323]; cell-cell junction [GO:0005911]; cytosol [GO:0005829]; early endosome [GO:0005769]; extracellular exosome [GO:0070062]; lamellipodium [GO:0030027]; protein-containing complex [GO:0032991]; ruffle [GO:0001726]; SCAR complex [GO:0031209]; synapse [GO:0045202]; actin binding [GO:0003779]; Arp2/3 complex binding [GO:0071933]; …	actin cytoskeleton [GO:0015629]; basolateral plasma membrane [GO:0016323]; cell-cell junction [GO:0005911]; cytosol [GO:0005829]; early endosome [GO:0005769]; extracellular exosome [GO:0070062]; lamellipodium [GO:0030027]; protein-containing complex [GO:0032991]; ruffle [GO:0001726]; SCAR complex [GO:0031209]; synapse [GO:0045202]
Q9Y6J0	Calcineurin-binding protein cabin-1 (Calcineurin inhibitor) (CAIN)	3	3	3	1	1	1	1	1		SUBCELLULAR LOCATION: Golgi apparatus, Golgi stack membrane {ECO:0000305}; Single-pass type II membrane protein {ECO:0000305}.	TRANSMEM 20..40; /note="Helical; Signal-anchor for type II membrane protein"; /evidence="ECO:0000255"	Golgi cisterna membrane [GO:0032580]; integral component of membrane [GO:0016021]; 3'-phosphoadenosine 5'-phosphosulfate binding [GO:0050656]; carbohydrate binding [GO:0030246]; galactose 3-O-sulfotransferase activity [GO:0050694]; galactosylceramide sulfotransferase activity [GO:0001733]; proteoglycan sulfotransferase activity [GO:0050698]; sulfotransferase activity [GO:0008146]; glycolipid bios…	Golgi cisterna membrane [GO:0032580]; integral component of membrane [GO:0016021]
Q9UHB6	LIM domain and actin-binding protein 1 (Epithelial protein lost in neoplasm)	0	0	0	1	1	1				SUBCELLULAR LOCATION: Nucleus {ECO:0000269|PubMed:9050866, ECO:0000269|PubMed:9150358}. Cytoplasmic vesicle {ECO:0000269|PubMed:9050866, ECO:0000269|PubMed:9150358}. Cytoplasm, cytoskeleton, microtubule organizing center, centrosome {ECO:0000250|UniProtKB:Q62388}. Note=Primarily nuclear. Found also in endocytic vesicles in association with beta-adaptin. {ECO:0000269|PubMed:9050866, ECO:0000269|Pu…		centrosome [GO:0005813]; cytoplasm [GO:0005737]; cytoplasmic vesicle [GO:0031410]; cytosol [GO:0005829]; DNA repair complex [GO:1990391]; intracellular membrane-bounded organelle [GO:0043231]; nucleolus [GO:0005730]; nucleoplasm [GO:0005654]; nucleus [GO:0005634]; peroxisomal matrix [GO:0005782]; spindle [GO:0005819]; 1-phosphatidylinositol-3-kinase activity [GO:0016303]; ATP binding [GO:0005524]…	centrosome [GO:0005813]; cytoplasm [GO:0005737]; cytoplasmic vesicle [GO:0031410]; cytosol [GO:0005829]; DNA repair complex [GO:1990391]; intracellular membrane-bounded organelle [GO:0043231]; nucleolus [GO:0005730]; nucleoplasm [GO:0005654]; nucleus [GO:0005634]; peroxisomal matrix [GO:0005782]; spindle [GO:0005819]
Q6P6C2	RNA demethylase ALKBH5 (EC 1.14.11.53) (Alkylated DNA repair protein alkB homolog 5) (Alpha-ketoglutarate-dependent dioxygenase alkB homolog 5)	1	1	1	1	1	1				SUBCELLULAR LOCATION: Cytoplasm, cytoskeleton {ECO:0000305}. Cell projection, dendrite {ECO:0000250|UniProtKB:P20357}.		apical distal dendrite [GO:0150014]; axon hillock [GO:0043203]; axon initial segment [GO:0043194]; basal dendrite [GO:0097441]; cytoplasm [GO:0005737]; cytosol [GO:0005829]; dendrite [GO:0030425]; dendrite cytoplasm [GO:0032839]; dendritic branch [GO:0044307]; dendritic filopodium [GO:1902737]; dendritic growth cone [GO:0044294]; dendritic shaft [GO:0043198]; distal dendrite [GO:0150002]; microtu…	apical distal dendrite [GO:0150014]; axon hillock [GO:0043203]; axon initial segment [GO:0043194]; basal dendrite [GO:0097441]; cytoplasm [GO:0005737]; cytosol [GO:0005829]; dendrite [GO:0030425]; dendrite cytoplasm [GO:0032839]; dendritic branch [GO:0044307]; dendritic filopodium [GO:1902737]; dendritic growth cone [GO:0044294]; dendritic shaft [GO:0043198]; distal dendrite [GO:0150002]; microtu…
Q86VQ1	Glucocorticoid-induced transcript 1 protein	3	3	3	1	1	1	1	1		SUBCELLULAR LOCATION: Membrane; Single-pass type I membrane protein.	TRANSMEM 669..689; /note="Helical"; /evidence="ECO:0000255"	integral component of membrane [GO:0016021]; plasma membrane [GO:0005886]; endopeptidase activity [GO:0004175]; metalloendopeptidase activity [GO:0004222]; metallopeptidase activity [GO:0008237]; proteolysis [GO:0006508]	integral component of membrane [GO:0016021]; plasma membrane [GO:0005886]
P40424	Pre-B-cell leukemia transcription factor 1 (Homeobox protein PBX1) (Homeobox protein PRL)	1	1	1	1	1	1				SUBCELLULAR LOCATION: Nucleus {ECO:0000269|PubMed:9655484}.		aggresome [GO:0016235]; cytosol [GO:0005829]; nucleoplasm [GO:0005654]; nucleus [GO:0005634]; protein phosphatase inhibitor activity [GO:0004864]; cell surface receptor signaling pathway [GO:0007166]; DNA replication-independent chromatin assembly [GO:0006336]	aggresome [GO:0016235]; cytosol [GO:0005829]; nucleoplasm [GO:0005654]; nucleus [GO:0005634]
Q9NRM1	Enamelin	3	3	3	1	1	1	1			SUBCELLULAR LOCATION: Cytoplasm. Cell junction, focal adhesion {ECO:0000269|PubMed:10618726, ECO:0000269|PubMed:24694988}. Cytoplasm, cytoskeleton. Cytoplasm, cytoskeleton, stress fiber {ECO:0000269|PubMed:10618726}. Cell membrane {ECO:0000250|UniProtKB:Q9ERG0}. Note=Expressed in the brush border membrane of the small intestine and colocalizes with NPC1L1 and MYO5B (PubMed:29880681). Colocalizes …		actin cytoskeleton [GO:0015629]; brush border membrane [GO:0031526]; cleavage furrow [GO:0032154]; cytosol [GO:0005829]; focal adhesion [GO:0005925]; plasma membrane [GO:0005886]; ruffle [GO:0001726]; stress fiber [GO:0001725]; actin filament binding [GO:0051015]; actin monomer binding [GO:0003785]; cadherin binding [GO:0045296]; metal ion binding [GO:0046872]; actin filament bundle assembly [GO:…	actin cytoskeleton [GO:0015629]; brush border membrane [GO:0031526]; cleavage furrow [GO:0032154]; cytosol [GO:0005829]; focal adhesion [GO:0005925]; plasma membrane [GO:0005886]; ruffle [GO:0001726]; stress fiber [GO:0001725]
Q5EBL4	RILP-like protein 1 (Rab-interacting lysosomal-like protein 1)	7	7	7	1	1	1				SUBCELLULAR LOCATION: Nucleus speckle {ECO:0000269|PubMed:21264265, ECO:0000269|PubMed:23177736}.		cytosol [GO:0005829]; Golgi apparatus [GO:0005794]; nuclear speck [GO:0016607]; nucleoplasm [GO:0005654]; nucleus [GO:0005634]; 2-oxoglutarate-dependent dioxygenase activity [GO:0016706]; metal ion binding [GO:0046872]; mRNA N6-methyladenosine dioxygenase activity [GO:1990931]; oxidative RNA demethylase activity [GO:0035515]; RNA binding [GO:0003723]; cell differentiation [GO:0030154]; mRNA expor…	cytosol [GO:0005829]; Golgi apparatus [GO:0005794]; nuclear speck [GO:0016607]; nucleoplasm [GO:0005654]; nucleus [GO:0005634]
Q99766	ATP synthase subunit s, mitochondrial (ATP synthase-coupling factor B) (FB) (Distal membrane arm assembly complex 2-like protein) (Mitochondrial ATP synthase regulatory component factor B)	5	5	5	1	1	1						cytoplasm [GO:0005737]	cytoplasm [GO:0005737]
B8ZZF3	Mediator complex subunit 26 (Mediator of RNA polymerase II transcription subunit 26)	6	6	6	1	1	1				SUBCELLULAR LOCATION: Nucleus {ECO:0000269|PubMed:28270404}.		chromatin [GO:0000785]; cytoplasm [GO:0005737]; nucleoplasm [GO:0005654]; nucleus [GO:0005634]; RNA polymerase II transcription regulator complex [GO:0090575]; DNA binding [GO:0003677]; DNA-binding transcription activator activity, RNA polymerase II-specific [GO:0001228]; DNA-binding transcription factor activity [GO:0003700]; DNA-binding transcription factor activity, RNA polymerase II-specific …	chromatin [GO:0000785]; cytoplasm [GO:0005737]; nucleoplasm [GO:0005654]; nucleus [GO:0005634]; RNA polymerase II transcription regulator complex [GO:0090575]
P57796	Calcium-binding protein 4 (CaBP4)	3	3	3	1	1	1		1		SUBCELLULAR LOCATION: Secreted, extracellular space, extracellular matrix {ECO:0000250|UniProtKB:O97939}.		endoplasmic reticulum lumen [GO:0005788]; extracellular matrix [GO:0031012]; extracellular region [GO:0005576]; structural constituent of tooth enamel [GO:0030345]; ameloblast differentiation [GO:0036305]; amelogenesis [GO:0097186]; biomineral tissue development [GO:0031214]; positive regulation of enamel mineralization [GO:0070175]	endoplasmic reticulum lumen [GO:0005788]; extracellular matrix [GO:0031012]; extracellular region [GO:0005576]
Q9UKX3	Myosin-13 (Myosin heavy chain 13) (Myosin heavy chain, skeletal muscle, extraocular) (MyHC-EO) (Myosin heavy chain, skeletal muscle, laryngeal) (MyHC-IIL) (Superfast myosin)	6	6	6	1	1	1				SUBCELLULAR LOCATION: Cytoplasm, cytosol {ECO:0000269|PubMed:14668488, ECO:0000269|PubMed:30398148}. Cytoplasm, cytoskeleton, microtubule organizing center, centrosome, centriole {ECO:0000269|PubMed:30398148}. Cytoplasm, cytoskeleton, cilium basal body {ECO:0000269|PubMed:30398148}.		centriole [GO:0005814]; centrosome [GO:0005813]; ciliary basal body [GO:0036064]; cilium [GO:0005929]; cytoplasm [GO:0005737]; cytosol [GO:0005829]; nucleoplasm [GO:0005654]; plasma membrane [GO:0005886]; protein dimerization activity [GO:0046983]; cilium assembly [GO:0060271]; epithelial cell morphogenesis [GO:0003382]; protein transport from ciliary membrane to plasma membrane [GO:1903445]; reg…	centriole [GO:0005814]; centrosome [GO:0005813]; ciliary basal body [GO:0036064]; cilium [GO:0005929]; cytoplasm [GO:0005737]; cytosol [GO:0005829]; nucleoplasm [GO:0005654]; plasma membrane [GO:0005886]
Q9H9A6	Leucine-rich repeat-containing protein 40	5	5	5	1	1	1				SUBCELLULAR LOCATION: Mitochondrion {ECO:0000250|UniProtKB:P22027}. Mitochondrion inner membrane {ECO:0000250|UniProtKB:P22027}.		cytoplasm [GO:0005737]; mitochondrial inner membrane [GO:0005743]; proton-transporting ATP synthase complex, coupling factor F(o) [GO:0045263]; metal ion binding [GO:0046872]; proton transmembrane transporter activity [GO:0015078]; ATP biosynthetic process [GO:0006754]; proton transmembrane transport [GO:1902600]	cytoplasm [GO:0005737]; mitochondrial inner membrane [GO:0005743]; proton-transporting ATP synthase complex, coupling factor F(o) [GO:0045263]
Q92625	Ankyrin repeat and SAM domain-containing protein 1A (Odin)	9	9	9	1	1	1				SUBCELLULAR LOCATION: Nucleus {ECO:0000256|ARBA:ARBA00004123, ECO:0000256|PROSITE-ProRule:PRU00649}.		mediator complex [GO:0016592]; regulation of transcription by RNA polymerase II [GO:0006357]	mediator complex [GO:0016592]
Q86XU0	Zinc finger protein 677	8	8	8	1	1	1				SUBCELLULAR LOCATION: Cytoplasm {ECO:0000269|PubMed:19338761}. Presynapse {ECO:0000250|UniProtKB:Q8VHC5}. Note=Found in rod spherules and cone pedicles of the presynapses from both types of photoreceptors. {ECO:0000250|UniProtKB:Q8VHC5}.		anchoring junction [GO:0070161]; cytoplasm [GO:0005737]; cytosol [GO:0005829]; extracellular region [GO:0005576]; synapse [GO:0045202]; terminal bouton [GO:0043195]; calcium channel regulator activity [GO:0005246]; calcium ion binding [GO:0005509]; transmembrane transporter binding [GO:0044325]; photoreceptor cell morphogenesis [GO:0008594]; phototransduction [GO:0007602]; regulation of voltage-g…	anchoring junction [GO:0070161]; cytoplasm [GO:0005737]; cytosol [GO:0005829]; extracellular region [GO:0005576]; synapse [GO:0045202]; terminal bouton [GO:0043195]
Q9BW83	Intraflagellar transport protein 27 homolog (Putative GTP-binding protein RAY-like) (Rab-like protein 4)	1	1	1	1	1	1				SUBCELLULAR LOCATION: Cytoplasm, myofibril. Note=Thick filaments of the myofibrils.		extracellular exosome [GO:0070062]; muscle myosin complex [GO:0005859]; myofibril [GO:0030016]; myosin filament [GO:0032982]; myosin II complex [GO:0016460]; actin filament binding [GO:0051015]; ATP binding [GO:0005524]; calmodulin binding [GO:0005516]; microfilament motor activity [GO:0000146]; cellular response to starvation [GO:0009267]; muscle contraction [GO:0006936]	extracellular exosome [GO:0070062]; muscle myosin complex [GO:0005859]; myofibril [GO:0030016]; myosin filament [GO:0032982]; myosin II complex [GO:0016460]
Q9H0W9	Ester hydrolase C11orf54 (EC 3.1.-.-)	4.66667	4	5	1.66667	1	2						cytoplasm [GO:0005737]; intracellular membrane-bounded organelle [GO:0043231]; membrane [GO:0016020]; protein serine/threonine phosphatase activity [GO:0004722]; signal transduction [GO:0007165]	cytoplasm [GO:0005737]; intracellular membrane-bounded organelle [GO:0043231]; membrane [GO:0016020]
Q9UDY4	DnaJ homolog subfamily B member 4 (Heat shock 40 kDa protein 1 homolog) (HSP40 homolog) (Heat shock protein 40 homolog) (Human liver DnaJ-like protein)	1	1	1	1	1	1				SUBCELLULAR LOCATION: Cytoplasm. Cell projection {ECO:0000250}. Note=Cytoplasmic before and after growth factor treatment.		cytosol [GO:0005829]; neuron projection [GO:0043005]; nucleoplasm [GO:0005654]; ephrin receptor binding [GO:0046875]; ephrin receptor signaling pathway [GO:0048013]; neuron remodeling [GO:0016322]; regulation of ephrin receptor signaling pathway [GO:1901187]; substrate-dependent cell migration [GO:0006929]	cytosol [GO:0005829]; neuron projection [GO:0043005]; nucleoplasm [GO:0005654]
Q9P206	Uncharacterized protein KIAA1522	5	5	5	1	1	1				SUBCELLULAR LOCATION: Nucleus {ECO:0000305}.		nucleus [GO:0005634]; DNA-binding transcription factor activity, RNA polymerase II-specific [GO:0000981]; metal ion binding [GO:0046872]; RNA polymerase II cis-regulatory region sequence-specific DNA binding [GO:0000978]; regulation of transcription by RNA polymerase II [GO:0006357]	nucleus [GO:0005634]
Q9C0D7	Probable ribonuclease ZC3H12C (EC 3.1.-.-) (MCP-induced protein 3) (Zinc finger CCCH domain-containing protein 12C)	13	13	13	1	1	1				SUBCELLULAR LOCATION: Cell projection, cilium {ECO:0000269|PubMed:25443296}. Cytoplasm {ECO:0000250|UniProtKB:Q9D0P8}. Cell projection, cilium, flagellum {ECO:0000250|UniProtKB:Q9D0P8}. Note=Localizes to the sperm flagellum. {ECO:0000250|UniProtKB:Q9D0P8}.		centrosome [GO:0005813]; ciliary tip [GO:0097542]; cilium [GO:0005929]; cytoplasm [GO:0005737]; Golgi apparatus [GO:0005794]; Golgi membrane [GO:0000139]; intraciliary transport particle B [GO:0030992]; motile cilium [GO:0031514]; nucleus [GO:0005634]; sperm flagellum [GO:0036126]; sperm midpiece [GO:0097225]; sperm principal piece [GO:0097228]; GTP binding [GO:0005525]; GTPase activity [GO:00039…	centrosome [GO:0005813]; ciliary tip [GO:0097542]; cilium [GO:0005929]; cytoplasm [GO:0005737]; Golgi apparatus [GO:0005794]; Golgi membrane [GO:0000139]; intraciliary transport particle B [GO:0030992]; motile cilium [GO:0031514]; nucleus [GO:0005634]; sperm flagellum [GO:0036126]; sperm midpiece [GO:0097225]; sperm principal piece [GO:0097228]
Q13156	Replication protein A 30 kDa subunit (RP-A p30) (Replication factor A protein 4) (RF-A protein 4)	9	9	9	1	1	1				SUBCELLULAR LOCATION: Nucleus {ECO:0000269|PubMed:16522806}.		extracellular exosome [GO:0070062]; nuclear body [GO:0016604]; nucleoplasm [GO:0005654]; nucleus [GO:0005634]; hydrolase activity, acting on ester bonds [GO:0016788]; zinc ion binding [GO:0008270]	extracellular exosome [GO:0070062]; nuclear body [GO:0016604]; nucleoplasm [GO:0005654]; nucleus [GO:0005634]
Q9NZR2	Low-density lipoprotein receptor-related protein 1B (LRP-1B) (Low-density lipoprotein receptor-related protein-deleted in tumor) (LRP-DIT)	7	7	7	1	1	1	1			SUBCELLULAR LOCATION: Cytoplasm {ECO:0000269|PubMed:18837411}. Cell membrane {ECO:0000269|PubMed:16542645}. Note=Cytoplasmic according to PubMed:18837411 and membrane-associated according to PubMed:16542645.		cytosol [GO:0005829]; nucleoplasm [GO:0005654]; plasma membrane [GO:0005886]; ATPase activator activity [GO:0001671]; chaperone binding [GO:0051087]; unfolded protein binding [GO:0051082]; chaperone cofactor-dependent protein refolding [GO:0051085]; response to heat [GO:0009408]; response to unfolded protein [GO:0006986]	cytosol [GO:0005829]; nucleoplasm [GO:0005654]; plasma membrane [GO:0005886]
P04114	Apolipoprotein B-100 (Apo B-100) [Cleaved into: Apolipoprotein B-48 (Apo B-48)]	1	1	1	1	1	1						cell differentiation [GO:0030154]
Q96QP1	Alpha-protein kinase 1 (EC 2.7.11.1) (Chromosome 4 kinase) (Lymphocyte alpha-protein kinase)	3	3	3	1	1	1						cytoplasmic ribonucleoprotein granule [GO:0036464]; nucleus [GO:0005634]; endoribonuclease activity [GO:0004521]; metal ion binding [GO:0046872]; mRNA binding [GO:0003729]; RNA phosphodiester bond hydrolysis, endonucleolytic [GO:0090502]	cytoplasmic ribonucleoprotein granule [GO:0036464]; nucleus [GO:0005634]
Q9H040	DNA-dependent metalloprotease SPRTN (EC 3.4.24.-) (DNA damage protein targeting VCP) (DVC1) (Protein with SprT-like domain at the N terminus) (Spartan)	5	5	5	1	1	1				SUBCELLULAR LOCATION: Nucleus {ECO:0000269|PubMed:19942684}. Note=Localizes to DNA repair foci after DNA damage.		chromosome, telomeric region [GO:0000781]; DNA replication factor A complex [GO:0005662]; nucleoplasm [GO:0005654]; nucleus [GO:0005634]; site of double-strand break [GO:0035861]; single-stranded DNA binding [GO:0003697]; DNA damage checkpoint signaling [GO:0000077]; DNA repair [GO:0006281]; DNA replication [GO:0006260]; DNA replication initiation [GO:0006270]; double-strand break repair via homo…	chromosome, telomeric region [GO:0000781]; DNA replication factor A complex [GO:0005662]; nucleoplasm [GO:0005654]; nucleus [GO:0005634]; site of double-strand break [GO:0035861]
Q9H3H1	tRNA dimethylallyltransferase (EC 2.5.1.75) (Isopentenyl-diphosphate:tRNA isopentenyltransferase) (IPP transferase) (IPPT) (hGRO1) (tRNA isopentenyltransferase 1) (IPTase)	0	0	0	1	1	1	1	1		SUBCELLULAR LOCATION: Membrane {ECO:0000305}; Single-pass type I membrane protein {ECO:0000305}.	TRANSMEM 4445..4467; /note="Helical"; /evidence="ECO:0000255"	integral component of membrane [GO:0016021]; plasma membrane [GO:0005886]; receptor complex [GO:0043235]; calcium ion binding [GO:0005509]; low-density lipoprotein particle receptor activity [GO:0005041]; protein transport [GO:0015031]; receptor-mediated endocytosis [GO:0006898]	integral component of membrane [GO:0016021]; plasma membrane [GO:0005886]; receptor complex [GO:0043235]
Q7L273	BTB/POZ domain-containing protein KCTD9	0	0	0	1	1	1		1		SUBCELLULAR LOCATION: Cytoplasm {ECO:0000269|PubMed:22580899}. Secreted {ECO:0000269|PubMed:22580899, ECO:0000269|PubMed:26224785}. Lipid droplet {ECO:0000269|PubMed:28183703}.		chylomicron [GO:0042627]; chylomicron remnant [GO:0034360]; clathrin-coated endocytic vesicle membrane [GO:0030669]; cytoplasm [GO:0005737]; cytosol [GO:0005829]; early endosome [GO:0005769]; endocytic vesicle lumen [GO:0071682]; endoplasmic reticulum exit site [GO:0070971]; endoplasmic reticulum lumen [GO:0005788]; endoplasmic reticulum membrane [GO:0005789]; endosome lumen [GO:0031904]; endosom…	chylomicron [GO:0042627]; chylomicron remnant [GO:0034360]; clathrin-coated endocytic vesicle membrane [GO:0030669]; cytoplasm [GO:0005737]; cytosol [GO:0005829]; early endosome [GO:0005769]; endocytic vesicle lumen [GO:0071682]; endoplasmic reticulum exit site [GO:0070971]; endoplasmic reticulum lumen [GO:0005788]; endoplasmic reticulum membrane [GO:0005789]; endosome lumen [GO:0031904]; endosom…
Q9Y3Q0	N-acetylated-alpha-linked acidic dipeptidase 2 (EC 3.4.17.21) (Glutamate carboxypeptidase III) (GCPIII) (N-acetylated-alpha-linked acidic dipeptidase II) (NAALADase II)	3	3	3	1	1	1	1	1	1	SUBCELLULAR LOCATION: Cell membrane {ECO:0000269|PubMed:9653080}; Single-pass type II membrane protein {ECO:0000269|PubMed:9653080}.	TRANSMEM 6..26; /note="Helical; Signal-anchor for type II membrane protein"; /evidence="ECO:0000255"	cell surface [GO:0009986]; cytoplasm [GO:0005737]; early endosome [GO:0005769]; endoplasmic reticulum [GO:0005783]; Golgi apparatus [GO:0005794]; integral component of membrane [GO:0016021]; microvillus [GO:0005902]; plasma membrane [GO:0005886]; aliphatic-amine oxidase activity [GO:0052595]; aminoacetone:oxygen oxidoreductase(deaminating) activity [GO:0052594]; calcium ion binding [GO:0005509]; …	cell surface [GO:0009986]; cytoplasm [GO:0005737]; early endosome [GO:0005769]; endoplasmic reticulum [GO:0005783]; Golgi apparatus [GO:0005794]; integral component of membrane [GO:0016021]; microvillus [GO:0005902]; plasma membrane [GO:0005886]
P61962	DDB1- and CUL4-associated factor 7 (WD repeat-containing protein 68) (WD repeat-containing protein An11 homolog)	1	1	1	1	1	1				SUBCELLULAR LOCATION: Cytoplasm, cytosol {ECO:0000269|PubMed:30111836}. Cytoplasm, cytoskeleton, spindle pole {ECO:0000269|PubMed:30967659}. Cytoplasm, cytoskeleton, microtubule organizing center, centrosome {ECO:0000269|PubMed:30967659}. Cell projection, cilium {ECO:0000269|PubMed:30967659}. Note=Localized at the base of primary cilia. {ECO:0000269|PubMed:30967659}.		centrosome [GO:0005813]; cilium [GO:0005929]; cytosol [GO:0005829]; spindle pole [GO:0000922]; ATP binding [GO:0005524]; monosaccharide binding [GO:0048029]; protein serine kinase activity [GO:0106310]; protein serine/threonine kinase activity [GO:0004674]; cilium assembly [GO:0060271]; cytoplasmic pattern recognition receptor signaling pathway [GO:0002753]; innate immune response [GO:0045087]; p…	centrosome [GO:0005813]; cilium [GO:0005929]; cytosol [GO:0005829]; spindle pole [GO:0000922]
Q5NDL2	EGF domain-specific O-linked N-acetylglucosamine transferase (EC 2.4.1.255) (Extracellular O-linked N-acetylglucosamine transferase)	5	5	5	1	1	1				SUBCELLULAR LOCATION: Nucleus {ECO:0000269|PubMed:22681887, ECO:0000269|PubMed:22894931, ECO:0000269|PubMed:23042605, ECO:0000269|PubMed:23042607, ECO:0000269|PubMed:27852435}. Chromosome {ECO:0000269|PubMed:22894931, ECO:0000269|PubMed:22902628, ECO:0000269|PubMed:22987070, ECO:0000269|PubMed:23042605, ECO:0000269|PubMed:27852435, ECO:0000269|PubMed:27871365, ECO:0000269|PubMed:27871366, ECO:000…		chromatin [GO:0000785]; nuclear speck [GO:0016607]; nucleoplasm [GO:0005654]; nucleus [GO:0005634]; double-stranded DNA binding [GO:0003690]; K63-linked polyubiquitin modification-dependent protein binding [GO:0070530]; metal ion binding [GO:0046872]; metalloendopeptidase activity [GO:0004222]; polyubiquitin modification-dependent protein binding [GO:0031593]; single-stranded DNA binding [GO:0003…	chromatin [GO:0000785]; nuclear speck [GO:0016607]; nucleoplasm [GO:0005654]; nucleus [GO:0005634]
Q96HS1	Serine/threonine-protein phosphatase PGAM5, mitochondrial (EC 3.1.3.16) (Bcl-XL-binding protein v68) (Phosphoglycerate mutase family member 5)	2	2	2	1	1	1				SUBCELLULAR LOCATION: [Isoform 1]: Mitochondrion {ECO:0000269|PubMed:24901367}.; SUBCELLULAR LOCATION: [Isoform 4]: Mitochondrion {ECO:0000305}.; SUBCELLULAR LOCATION: [Isoform 2]: Cytoplasm {ECO:0000305}.; SUBCELLULAR LOCATION: [Isoform 3]: Cytoplasm {ECO:0000305}.; SUBCELLULAR LOCATION: [Isoform 5]: Cytoplasm {ECO:0000305}.		mitochondrial matrix [GO:0005759]; mitochondrion [GO:0005739]; ATP binding [GO:0005524]; nucleic acid binding [GO:0003676]; tRNA dimethylallyltransferase activity [GO:0052381]; zinc ion binding [GO:0008270]; mitochondrial tRNA modification [GO:0070900]; tRNA modification [GO:0006400]	mitochondrial matrix [GO:0005759]; mitochondrion [GO:0005739]
Q9GZZ9	Ubiquitin-like modifier-activating enzyme 5 (Ubiquitin-activating enzyme 5) (ThiFP1) (UFM1-activating enzyme) (Ubiquitin-activating enzyme E1 domain-containing protein 1)	3	3	3	1	1	1						cullin family protein binding [GO:0097602]; identical protein binding [GO:0042802]; protein self-association [GO:0043621]; intracellular signal transduction [GO:0035556]; protein homooligomerization [GO:0051260]; protein ubiquitination [GO:0016567]
Q8IUH5	Palmitoyltransferase ZDHHC17 (EC 2.3.1.225) (Acyltransferase ZDHHC17) (EC 2.3.1.-) (DHHC domain-containing cysteine-rich protein 17) (DHHC17) (Huntingtin yeast partner H) (Huntingtin-interacting protein 14) (HIP-14) (Huntingtin-interacting protein 3) (HIP-3) (Huntingtin-interacting protein H) (Putative MAPK-activating protein PM11) (Putative NF-kappa-B-activating protein 205) (Zinc finger DHHC do…	2	2	2	1	1	1	1	1		SUBCELLULAR LOCATION: Cell membrane {ECO:0000250|UniProtKB:Q04609}; Single-pass type II membrane protein {ECO:0000250|UniProtKB:Q04609}.	TRANSMEM 8..31; /note="Helical; Signal-anchor for type II membrane protein"; /evidence="ECO:0000255"	integral component of membrane [GO:0016021]; plasma membrane [GO:0005886]; carboxypeptidase activity [GO:0004180]; dipeptidase activity [GO:0016805]; dipeptidyl-peptidase activity [GO:0008239]; metal ion binding [GO:0046872]; metallocarboxypeptidase activity [GO:0004181]; serine-type peptidase activity [GO:0008236]; proteolysis [GO:0006508]	integral component of membrane [GO:0016021]; plasma membrane [GO:0005886]
Q8N7G0	POU domain, class 5, transcription factor 2 (Sperm 1 POU domain transcription factor) (SPRM-1)	6.5	4	9	1.5	1	2				SUBCELLULAR LOCATION: Cytoplasm. Nucleus. Note=Overexpression of DIAHP1 or active RHOA causes translocation from the nucleus to cytoplasm.		Cul4-RING E3 ubiquitin ligase complex [GO:0080008]; cytoplasm [GO:0005737]; cytosol [GO:0005829]; nuclear body [GO:0016604]; nuclear matrix [GO:0016363]; nucleoplasm [GO:0005654]; nucleus [GO:0005634]; protein-containing complex [GO:0032991]; protein-macromolecule adaptor activity [GO:0030674]; protein ubiquitination [GO:0016567]	Cul4-RING E3 ubiquitin ligase complex [GO:0080008]; cytoplasm [GO:0005737]; cytosol [GO:0005829]; nuclear body [GO:0016604]; nuclear matrix [GO:0016363]; nucleoplasm [GO:0005654]; nucleus [GO:0005634]; protein-containing complex [GO:0032991]
Q9GZR2	RNA exonuclease 4 (EC 3.1.-.-) (Exonuclease XPMC2) (Prevents mitotic catastrophe 2 protein homolog) (hPMC2)	2	2	2	1	1	1				SUBCELLULAR LOCATION: Endoplasmic reticulum lumen {ECO:0000255|PROSITE-ProRule:PRU10138}.		endoplasmic reticulum lumen [GO:0005788]; glycosyltransferase activity [GO:0016757]; protein N-acetylglucosaminyltransferase activity [GO:0016262]; protein O-GlcNAc transferase activity [GO:0097363]; protein O-GlcNAcylation via threonine [GO:0097370]; protein O-linked glycosylation [GO:0006493]	endoplasmic reticulum lumen [GO:0005788]
P06753	Tropomyosin alpha-3 chain (Gamma-tropomyosin) (Tropomyosin-3) (Tropomyosin-5) (hTM5)	6	6	6	1	1	1	1	1		SUBCELLULAR LOCATION: Mitochondrion outer membrane {ECO:0000269|PubMed:18387606}; Single-pass membrane protein {ECO:0000269|PubMed:18387606}. Note=Isoform 2 overexpression results in the formation of disconnected punctuate mitochondria distributed throughout the cytoplasm. Isoform 1 overexpression results in the clustering of mitochondria around the nucleus.	TRANSMEM 7..29; /note="Helical"; /evidence="ECO:0000255"	integral component of membrane [GO:0016021]; mitochondrial outer membrane [GO:0005741]; mitochondrion [GO:0005739]; GTPase activator activity [GO:0005096]; myosin phosphatase activity [GO:0017018]; phosphatase activity [GO:0016791]; protein serine/threonine phosphatase activity [GO:0004722]; protein-containing complex binding [GO:0044877]; macroautophagy [GO:0016236]; necroptotic process [GO:0070…	integral component of membrane [GO:0016021]; mitochondrial outer membrane [GO:0005741]; mitochondrion [GO:0005739]
Q8NF91	Nesprin-1 (Enaptin) (KASH domain-containing protein 1) (KASH1) (Myocyte nuclear envelope protein 1) (Myne-1) (Nuclear envelope spectrin repeat protein 1) (Synaptic nuclear envelope protein 1) (Syne-1)	6	6	6	1	1	1				SUBCELLULAR LOCATION: Cytoplasm {ECO:0000269|PubMed:18442052, ECO:0000269|PubMed:26872069}. Nucleus {ECO:0000269|PubMed:18442052}. Endoplasmic reticulum membrane {ECO:0000269|PubMed:30990354}. Golgi apparatus {ECO:0000269|PubMed:26872069}. Note=Localizes mainly in the cytoplasm, while it localizes to the nucleus in presence of SUMO2 (PubMed:18442052). Interaction with GABARAPL2 promotes localizat…		cytoplasm [GO:0005737]; cytosol [GO:0005829]; endoplasmic reticulum membrane [GO:0005789]; Golgi apparatus [GO:0005794]; intracellular membrane-bounded organelle [GO:0043231]; nucleus [GO:0005634]; ATP binding [GO:0005524]; protein homodimerization activity [GO:0042803]; UFM1 activating enzyme activity [GO:0071566]; zinc ion binding [GO:0008270]; erythrocyte differentiation [GO:0030218]; megakary…	cytoplasm [GO:0005737]; cytosol [GO:0005829]; endoplasmic reticulum membrane [GO:0005789]; Golgi apparatus [GO:0005794]; intracellular membrane-bounded organelle [GO:0043231]; nucleus [GO:0005634]
Q7Z4G4	tRNA (guanine(10)-N2)-methyltransferase homolog (EC 2.1.1.-) (tRNA guanosine-2'-O-methyltransferase TRM11 homolog)	1	1	1	1	1	1	1	1		SUBCELLULAR LOCATION: Golgi apparatus membrane {ECO:0000269|PubMed:15603740, ECO:0000269|PubMed:18794299}; Multi-pass membrane protein {ECO:0000255}. Cytoplasmic vesicle membrane {ECO:0000269|PubMed:18794299}; Multi-pass membrane protein {ECO:0000255}. Presynaptic cell membrane {ECO:0000269|PubMed:18032660}; Multi-pass membrane protein {ECO:0000255}. Note=Low extracellular Mg(2+) induces increase…	TRANSMEM 305..325; /note="Helical"; /evidence="ECO:0000255"; TRANSMEM 326..346; /note="Helical"; /evidence="ECO:0000255"; TRANSMEM 358..378; /note="Helical"; /evidence="ECO:0000255"; TRANSMEM 382..402; /note="Helical"; /evidence="ECO:0000255"; TRANSMEM 481..501; /note="Helical"; /evidence="ECO:0000255"; TRANSMEM 530..550; /note="Helical"; /evidence="ECO:0000255"	aggresome [GO:0016235]; anchoring junction [GO:0070161]; cell projection [GO:0042995]; Golgi apparatus [GO:0005794]; Golgi membrane [GO:0000139]; Golgi-associated vesicle membrane [GO:0030660]; integral component of membrane [GO:0016021]; intracellular membrane-bounded organelle [GO:0043231]; presynaptic membrane [GO:0042734]; identical protein binding [GO:0042802]; magnesium ion transmembrane tr…	aggresome [GO:0016235]; anchoring junction [GO:0070161]; cell projection [GO:0042995]; Golgi apparatus [GO:0005794]; Golgi membrane [GO:0000139]; Golgi-associated vesicle membrane [GO:0030660]; integral component of membrane [GO:0016021]; intracellular membrane-bounded organelle [GO:0043231]; presynaptic membrane [GO:0042734]
Q9H9S5	Fukutin-related protein (EC 2.4.2.-) (Ribitol-5-phosphate transferase)	3	3	3	1	1	1				SUBCELLULAR LOCATION: Nucleus {ECO:0000255|PROSITE-ProRule:PRU00108, ECO:0000255|PROSITE-ProRule:PRU00530}.		chromatin [GO:0000785]; nucleus [GO:0005634]; DNA-binding transcription factor activity, RNA polymerase II-specific [GO:0000981]; RNA polymerase II cis-regulatory region sequence-specific DNA binding [GO:0000978]; regulation of transcription by RNA polymerase II [GO:0006357]	chromatin [GO:0000785]; nucleus [GO:0005634]
Q14964	Ras-related protein Rab-39A (Rab-39)	2	2	2	1	1	1				SUBCELLULAR LOCATION: Nucleus, nucleolus {ECO:0000269|PubMed:10908561, ECO:0000269|PubMed:12429849}.		nuclear speck [GO:0016607]; nucleolus [GO:0005730]; nucleoplasm [GO:0005654]; nucleus [GO:0005634]; 3'-5' exonuclease activity [GO:0008408]; double-stranded DNA binding [GO:0003690]; endonuclease activity [GO:0004519]; exonuclease activity [GO:0004527]; RNA binding [GO:0003723]; single-stranded DNA binding [GO:0003697]; DNA catabolic process, endonucleolytic [GO:0000737]; DNA catabolic process, e…	nuclear speck [GO:0016607]; nucleolus [GO:0005730]; nucleoplasm [GO:0005654]; nucleus [GO:0005634]
Q12979	Active breakpoint cluster region-related protein	14.5	11	18	1	1	1				SUBCELLULAR LOCATION: Cytoplasm, cytoskeleton {ECO:0000305}.		actin cytoskeleton [GO:0015629]; actin filament [GO:0005884]; cytoskeleton [GO:0005856]; cytosol [GO:0005829]; extracellular exosome [GO:0070062]; muscle thin filament tropomyosin [GO:0005862]; stress fiber [GO:0001725]; actin filament binding [GO:0051015]; actin filament organization [GO:0007015]; muscle contraction [GO:0006936]	actin cytoskeleton [GO:0015629]; actin filament [GO:0005884]; cytoskeleton [GO:0005856]; cytosol [GO:0005829]; extracellular exosome [GO:0070062]; muscle thin filament tropomyosin [GO:0005862]; stress fiber [GO:0001725]
Q53H54	tRNA wybutosine-synthesizing protein 2 homolog (tRNA-yW-synthesizing protein 2) (EC 2.5.1.114) (tRNA(Phe) (4-demethylwyosine(37)-C(7)) aminocarboxypropyltransferase)	0	0	0	1	1	1	1	1		SUBCELLULAR LOCATION: Nucleus outer membrane {ECO:0000305}; Single-pass type IV membrane protein {ECO:0000305}; Cytoplasmic side {ECO:0000305}. Nucleus. Nucleus envelope. Cytoplasm, cytoskeleton. Cytoplasm, myofibril, sarcomere. Note=The largest part of the protein is cytoplasmic, while its C-terminal part is associated with the nuclear envelope, most probably the outer nuclear membrane. In skele…	TRANSMEM 8747..8767; /note="Helical; Anchor for type IV membrane protein"; /evidence="ECO:0000255|PROSITE-ProRule:PRU00385"	cytoplasm [GO:0005737]; cytoskeleton [GO:0005856]; Golgi apparatus [GO:0005794]; integral component of membrane [GO:0016021]; meiotic nuclear membrane microtubule tethering complex [GO:0034993]; nuclear envelope [GO:0005635]; nuclear membrane [GO:0031965]; nuclear outer membrane [GO:0005640]; nucleolus [GO:0005730]; nucleoplasm [GO:0005654]; nucleus [GO:0005634]; P-body [GO:0000932]; postsynaptic…	cytoplasm [GO:0005737]; cytoskeleton [GO:0005856]; Golgi apparatus [GO:0005794]; integral component of membrane [GO:0016021]; meiotic nuclear membrane microtubule tethering complex [GO:0034993]; nuclear envelope [GO:0005635]; nuclear membrane [GO:0031965]; nuclear outer membrane [GO:0005640]; nucleolus [GO:0005730]; nucleoplasm [GO:0005654]; nucleus [GO:0005634]; P-body [GO:0000932]; postsynaptic…
Q6MZW2	Follistatin-related protein 4 (Follistatin-like protein 4)	3	3	3	1	1	1						cytoplasm [GO:0005737]; methyltransferase activity [GO:0008168]; tRNA (guanine-N2-)-methyltransferase activity [GO:0004809]; tRNA binding [GO:0000049]	cytoplasm [GO:0005737]
P41440	Reduced folate transporter (FOLT) (Intestinal folate carrier 1) (IFC-1) (Placental folate transporter) (Reduced folate carrier protein) (RFC) (hRFC) (Reduced folate transporter 1) (RFT-1) (Solute carrier family 19 member 1) (hSLC19A1)	5	5	5	1	1	1	1	1		SUBCELLULAR LOCATION: Golgi apparatus membrane {ECO:0000269|PubMed:17554798, ECO:0000269|PubMed:21886772, ECO:0000269|PubMed:25279699, ECO:0000269|PubMed:29477842, ECO:0000305|PubMed:26923585}; Single-pass type II membrane protein {ECO:0000305}. Secreted {ECO:0000269|PubMed:19900540}. Cell membrane, sarcolemma {ECO:0000250|UniProtKB:Q8CG64}. Rough endoplasmic reticulum {ECO:0000269|PubMed:1521324…	TRANSMEM 7..29; /note="Helical"; /evidence="ECO:0000255"	cytosol [GO:0005829]; extracellular space [GO:0005615]; Golgi apparatus [GO:0005794]; Golgi membrane [GO:0000139]; integral component of membrane [GO:0016021]; nucleoplasm [GO:0005654]; rough endoplasmic reticulum [GO:0005791]; sarcolemma [GO:0042383]; dystroglycan binding [GO:0002162]; identical protein binding [GO:0042802]; metal ion binding [GO:0046872]; phosphotransferase activity, for other …	cytosol [GO:0005829]; extracellular space [GO:0005615]; Golgi apparatus [GO:0005794]; Golgi membrane [GO:0000139]; integral component of membrane [GO:0016021]; nucleoplasm [GO:0005654]; rough endoplasmic reticulum [GO:0005791]; sarcolemma [GO:0042383]
O95461	LARGE xylosyl- and glucuronyltransferase 1 (EC 2.4.-.-) (Acetylglucosaminyltransferase-like 1A) (Glycosyltransferase-like protein) [Includes: Xylosyltransferase LARGE (EC 2.4.2.-); Beta-1,3-glucuronyltransferase LARGE (EC 2.4.1.-)]	6	6	6	1	1	1	1			SUBCELLULAR LOCATION: Cell membrane {ECO:0000305}; Lipid-anchor {ECO:0000305}; Cytoplasmic side {ECO:0000305}. Cytoplasmic vesicle, phagosome {ECO:0000269|PubMed:21255211}. Cytoplasmic vesicle, phagosome membrane {ECO:0000269|PubMed:24349490}; Lipid-anchor {ECO:0000250}; Cytoplasmic side {ECO:0000250}. Lysosome {ECO:0000269|PubMed:24349490}. Note=Recruited to phagosomes containing S.aureus or M.t…		cytosol [GO:0005829]; Golgi apparatus [GO:0005794]; Golgi membrane [GO:0000139]; lysosome [GO:0005764]; phagocytic vesicle [GO:0045335]; phagocytic vesicle membrane [GO:0030670]; plasma membrane [GO:0005886]; GTP binding [GO:0005525]; GTPase activity [GO:0003924]; autophagy [GO:0006914]; phagosome acidification [GO:0090383]; phagosome-lysosome fusion [GO:0090385]; protein transport [GO:0015031]; …	cytosol [GO:0005829]; Golgi apparatus [GO:0005794]; Golgi membrane [GO:0000139]; lysosome [GO:0005764]; phagocytic vesicle [GO:0045335]; phagocytic vesicle membrane [GO:0030670]; plasma membrane [GO:0005886]
Q04206	Transcription factor p65 (Nuclear factor NF-kappa-B p65 subunit) (Nuclear factor of kappa light polypeptide gene enhancer in B-cells 3)	2	2	2	1	1	1				SUBCELLULAR LOCATION: Cell projection, dendritic spine {ECO:0000250|UniProtKB:Q5SSL4}. Cell projection, axon {ECO:0000250|UniProtKB:Q5SSL4}. Synapse {ECO:0000250|UniProtKB:A0A0G2JTR4}.		anchoring junction [GO:0070161]; axon [GO:0030424]; cytosol [GO:0005829]; dendritic spine [GO:0043197]; glutamatergic synapse [GO:0098978]; membrane [GO:0016020]; Schaffer collateral - CA1 synapse [GO:0098685]; GTPase activator activity [GO:0005096]; guanyl-nucleotide exchange factor activity [GO:0005085]; activation of GTPase activity [GO:0090630]; modulation of chemical synaptic transmission [G…	anchoring junction [GO:0070161]; axon [GO:0030424]; cytosol [GO:0005829]; dendritic spine [GO:0043197]; glutamatergic synapse [GO:0098978]; membrane [GO:0016020]; Schaffer collateral - CA1 synapse [GO:0098685]
Q9H6L5	Reticulophagy regulator 1 (Reticulophagy receptor 1)	2	2	2	1	1	1						cytoplasm [GO:0005737]; tRNA 4-demethylwyosine alpha-amino-alpha-carboxypropyltransferase activity [GO:0102522]; tRNA methyltransferase activity [GO:0008175]; tRNA methylation [GO:0030488]	cytoplasm [GO:0005737]
Q5T5J6	Transcriptional protein SWT1	3	3	3	1	1	1		1		SUBCELLULAR LOCATION: Secreted {ECO:0000305}.		extracellular region [GO:0005576]; secretory granule [GO:0030141]; brain-derived neurotrophic factor binding [GO:0048403]; calcium ion binding [GO:0005509]; cell differentiation [GO:0030154]; negative regulation of brain-derived neurotrophic factor receptor signaling pathway [GO:0031549]; negative regulation of collateral sprouting [GO:0048671]; negative regulation of dendritic spine development …	extracellular region [GO:0005576]; secretory granule [GO:0030141]
Q15742	NGFI-A-binding protein 2 (EGR-1-binding protein 2) (Melanoma-associated delayed early response protein) (Protein MADER)	5	5	5	1	1	1	1	1		SUBCELLULAR LOCATION: Cell membrane {ECO:0000269|PubMed:10347183, ECO:0000269|PubMed:10787414, ECO:0000269|PubMed:15337749, ECO:0000269|PubMed:16115875, ECO:0000269|PubMed:9767079}; Multi-pass membrane protein {ECO:0000255}. Apical cell membrane {ECO:0000269|PubMed:10787414}; Multi-pass membrane protein {ECO:0000255}. Basolateral cell membrane {ECO:0000269|PubMed:10787414}; Multi-pass membrane pr…	TRANSMEM 24..44; /note="Helical; Name=1"; /evidence="ECO:0000305"; TRANSMEM 71..89; /note="Helical; Name=2"; /evidence="ECO:0000305"; TRANSMEM 96..116; /note="Helical; Name=3"; /evidence="ECO:0000305"; TRANSMEM 124..144; /note="Helical; Name=4"; /evidence="ECO:0000305"; TRANSMEM 160..177; /note="Helical; Name=5"; /evidence="ECO:0000305"; TRANSMEM 187..203; /note="Helical; Name=6"; /evidence="ECO:…	apical plasma membrane [GO:0016324]; basolateral plasma membrane [GO:0016323]; brush border membrane [GO:0031526]; integral component of plasma membrane [GO:0005887]; plasma membrane [GO:0005886]; 2',3'-cyclic GMP-AMP binding [GO:0061507]; cyclic-GMP-AMP transmembrane transporter activity [GO:0140360]; folate:anion antiporter activity [GO:0008518]; folic acid binding [GO:0005542]; folic acid tran…	apical plasma membrane [GO:0016324]; basolateral plasma membrane [GO:0016323]; brush border membrane [GO:0031526]; integral component of plasma membrane [GO:0005887]; plasma membrane [GO:0005886]
P62380	TATA box-binding protein-like 1 (TBP-like 1) (21 kDa TBP-like protein) (Second TBP of unique DNA protein) (STUD) (TATA box-binding protein-related factor 2) (TBP-related factor 2) (TBP-like factor) (TBP-related protein)	2	2	2	1	1	1	1	1		SUBCELLULAR LOCATION: Golgi apparatus membrane {ECO:0000269|PubMed:15661757, ECO:0000269|PubMed:15958417, ECO:0000269|PubMed:25279699}; Single-pass type II membrane protein {ECO:0000269|PubMed:15661757, ECO:0000269|PubMed:15958417}.	TRANSMEM 11..31; /note="Helical; Signal-anchor for type II membrane protein"; /evidence="ECO:0000255"	Golgi apparatus [GO:0005794]; Golgi membrane [GO:0000139]; integral component of Golgi membrane [GO:0030173]; acetylglucosaminyltransferase activity [GO:0008375]; glucuronosyltransferase activity [GO:0015020]; glycosyltransferase activity [GO:0016757]; hexosyltransferase activity [GO:0016758]; manganese ion binding [GO:0030145]; UDP-xylosyltransferase activity [GO:0035252]; xylosyltransferase act…	Golgi apparatus [GO:0005794]; Golgi membrane [GO:0000139]; integral component of Golgi membrane [GO:0030173]
Q9H223	EH domain-containing protein 4 (Hepatocellular carcinoma-associated protein 10/11) (PAST homolog 4)	3	3	3	1	1	1				SUBCELLULAR LOCATION: Nucleus {ECO:0000269|PubMed:1493333, ECO:0000269|PubMed:15799966, ECO:0000269|PubMed:19058135, ECO:0000269|PubMed:20547752}. Cytoplasm {ECO:0000269|PubMed:1493333, ECO:0000269|PubMed:19058135, ECO:0000269|PubMed:20547752, ECO:0000269|PubMed:27736973}. Note=Nuclear, but also found in the cytoplasm in an inactive form complexed to an inhibitor (I-kappa-B) (PubMed:1493333). Col…		chromatin [GO:0000785]; cytoplasm [GO:0005737]; cytosol [GO:0005829]; glutamatergic synapse [GO:0098978]; NF-kappaB complex [GO:0071159]; NF-kappaB p50/p65 complex [GO:0035525]; nucleoplasm [GO:0005654]; nucleus [GO:0005634]; transcription regulator complex [GO:0005667]; actinin binding [GO:0042805]; ankyrin repeat binding [GO:0071532]; chromatin binding [GO:0003682]; chromatin DNA binding [GO:00…	chromatin [GO:0000785]; cytoplasm [GO:0005737]; cytosol [GO:0005829]; glutamatergic synapse [GO:0098978]; NF-kappaB complex [GO:0071159]; NF-kappaB p50/p65 complex [GO:0035525]; nucleoplasm [GO:0005654]; nucleus [GO:0005634]; transcription regulator complex [GO:0005667]
P17038	Zinc finger protein 43 (Zinc finger protein 39) (Zinc finger protein HTF6) (Zinc finger protein KOX27)	5	5	5	1	1	1	1	1		SUBCELLULAR LOCATION: Golgi apparatus, cis-Golgi network membrane {ECO:0000250|UniProtKB:Q8VE91}; Multi-pass membrane protein {ECO:0000255}. Endoplasmic reticulum membrane {ECO:0000269|PubMed:26040720}; Multi-pass membrane protein {ECO:0000255}.	TRANSMEM 60..80; /note="Helical"; /evidence="ECO:0000255"; TRANSMEM 96..116; /note="Helical"; /evidence="ECO:0000255"; TRANSMEM 119..139; /note="Helical"; /evidence="ECO:0000255"; TRANSMEM 209..229; /note="Helical"; /evidence="ECO:0000255"	cis-Golgi network [GO:0005801]; endoplasmic reticulum [GO:0005783]; integral component of endoplasmic reticulum membrane [GO:0030176]; nuclear body [GO:0016604]; nucleolus [GO:0005730]; endoplasmic reticulum-autophagosome adaptor activity [GO:0140506]; collagen catabolic process [GO:0030574]; endoplasmic reticulum organization [GO:0007029]; mitophagy [GO:0000423]; negative regulation of neuron ap…	cis-Golgi network [GO:0005801]; endoplasmic reticulum [GO:0005783]; integral component of endoplasmic reticulum membrane [GO:0030176]; nuclear body [GO:0016604]; nucleolus [GO:0005730]
O43586	Proline-serine-threonine phosphatase-interacting protein 1 (PEST phosphatase-interacting protein 1) (CD2-binding protein 1) (H-PIP)	3	3	3	1	1	1						nucleus [GO:0005634]	nucleus [GO:0005634]
Q5VV42	Threonylcarbamoyladenosine tRNA methylthiotransferase (EC 2.8.4.5) (CDK5 regulatory subunit-associated protein 1-like 1) (tRNA-t(6)A37 methylthiotransferase)	5	5	5	1	1	1				SUBCELLULAR LOCATION: Nucleus {ECO:0000250}. Note=Isoform 2 is not localized to the nucleus. {ECO:0000250}.		nucleoplasm [GO:0005654]; nucleus [GO:0005634]; identical protein binding [GO:0042802]; transcription coregulator activity [GO:0003712]; transcription corepressor activity [GO:0003714]; endochondral ossification [GO:0001958]; myelination [GO:0042552]; negative regulation of transcription by RNA polymerase III [GO:0016480]; positive regulation of tau-protein kinase activity [GO:1902949]; regulatio…	nucleoplasm [GO:0005654]; nucleus [GO:0005634]
Q6P4A8	Phospholipase B-like 1 (EC 3.1.1.-) (LAMA-like protein 1) (Lamina ancestor homolog 1) (Phospholipase B domain-containing protein 1) [Cleaved into: Phospholipase B-like 1 chain A; Phospholipase B-like 1 chain B; Phospholipase B-like 1 chain C]	14	14	14	1	1	1		1	1	SUBCELLULAR LOCATION: Secreted.		collagen-containing extracellular matrix [GO:0062023]; cytoplasm [GO:0005737]; extracellular exosome [GO:0070062]; extracellular region [GO:0005576]; extracellular space [GO:0005615]; granular component [GO:0001652]; platelet dense granule lumen [GO:0031089]; calcium ion binding [GO:0005509]; carbohydrate binding [GO:0030246]; heparin binding [GO:0008201]; kringle domain binding [GO:0036143]; bon…	collagen-containing extracellular matrix [GO:0062023]; cytoplasm [GO:0005737]; extracellular exosome [GO:0070062]; extracellular region [GO:0005576]; extracellular space [GO:0005615]; granular component [GO:0001652]; platelet dense granule lumen [GO:0031089]
Q9H9Y6	DNA-directed RNA polymerase I subunit RPA2 (RNA polymerase I subunit 2) (EC 2.7.7.6) (DNA-directed RNA polymerase I 135 kDa polypeptide) (RPA135)	9	9	9	1	1	1				SUBCELLULAR LOCATION: Cytoplasm {ECO:0000250}. Nucleus {ECO:0000250}.		cytoplasm [GO:0005737]; male germ cell nucleus [GO:0001673]; transcription factor TFIIA complex [GO:0005672]; general transcription initiation factor activity [GO:0140223]; RNA polymerase II core promoter sequence-specific DNA binding [GO:0000979]; RNA polymerase II general transcription initiation factor activity [GO:0016251]; acrosome assembly [GO:0001675]; DNA-templated transcription, initiati…	cytoplasm [GO:0005737]; male germ cell nucleus [GO:0001673]; transcription factor TFIIA complex [GO:0005672]
Q9HAD4	WD repeat-containing protein 41	3	3	3	1	1	1	1			SUBCELLULAR LOCATION: Early endosome membrane {ECO:0000269|PubMed:18331452}; Peripheral membrane protein {ECO:0000305}; Cytoplasmic side {ECO:0000305}. Recycling endosome membrane {ECO:0000269|PubMed:18331452}; Peripheral membrane protein {ECO:0000305}; Cytoplasmic side {ECO:0000305}. Cell membrane {ECO:0000250|UniProtKB:Q9EQP2}; Peripheral membrane protein {ECO:0000305}; Cytoplasmic side {ECO:00…		early endosome [GO:0005769]; early endosome membrane [GO:0031901]; endocytic vesicle [GO:0030139]; endoplasmic reticulum [GO:0005783]; extracellular exosome [GO:0070062]; intracellular membrane-bounded organelle [GO:0043231]; membrane [GO:0016020]; nucleus [GO:0005634]; perinuclear region of cytoplasm [GO:0048471]; plasma membrane [GO:0005886]; recycling endosome membrane [GO:0055038]; ATP bindin…	early endosome [GO:0005769]; early endosome membrane [GO:0031901]; endocytic vesicle [GO:0030139]; endoplasmic reticulum [GO:0005783]; extracellular exosome [GO:0070062]; intracellular membrane-bounded organelle [GO:0043231]; membrane [GO:0016020]; nucleus [GO:0005634]; perinuclear region of cytoplasm [GO:0048471]; plasma membrane [GO:0005886]; recycling endosome membrane [GO:0055038]
Q9C0D4	Zinc finger protein 518B	1	1	1	1	1	1				SUBCELLULAR LOCATION: Nucleus {ECO:0000305}.		nucleus [GO:0005634]; DNA binding [GO:0003677]; DNA-binding transcription activator activity, RNA polymerase II-specific [GO:0001228]; metal ion binding [GO:0046872]; RNA polymerase II cis-regulatory region sequence-specific DNA binding [GO:0000978]; regulation of transcription by RNA polymerase II [GO:0006357]	nucleus [GO:0005634]
O95394	Phosphoacetylglucosamine mutase (PAGM) (EC 5.4.2.3) (Acetylglucosamine phosphomutase) (N-acetylglucosamine-phosphate mutase) (Phosphoglucomutase-3) (PGM 3)	3	3	3	1	1	1	1			SUBCELLULAR LOCATION: Cytoplasm {ECO:0000269|PubMed:9857189}. Cell membrane {ECO:0000269|PubMed:18480402, ECO:0000269|PubMed:9857189}; Peripheral membrane protein {ECO:0000269|PubMed:9857189}. Cell projection, uropodium {ECO:0000269|PubMed:18480402}. Cytoplasm, cytoskeleton {ECO:0000269|PubMed:19109554, ECO:0000269|PubMed:19584923}. Cytoplasm, perinuclear region {ECO:0000250|UniProtKB:P97814}. Ce…		actin filament [GO:0005884]; cleavage furrow [GO:0032154]; cytoplasm [GO:0005737]; cytosol [GO:0005829]; lamellipodium [GO:0030027]; membrane [GO:0016020]; perinuclear region of cytoplasm [GO:0048471]; plasma membrane [GO:0005886]; uropod [GO:0001931]; actin filament binding [GO:0051015]; identical protein binding [GO:0042802]; actin filament polymerization [GO:0030041]; cell adhesion [GO:0007155…	actin filament [GO:0005884]; cleavage furrow [GO:0032154]; cytoplasm [GO:0005737]; cytosol [GO:0005829]; lamellipodium [GO:0030027]; membrane [GO:0016020]; perinuclear region of cytoplasm [GO:0048471]; plasma membrane [GO:0005886]; uropod [GO:0001931]
Q8N8R5	UPF0565 protein C2orf69	2	2	2	1	1	1	1	1		SUBCELLULAR LOCATION: Endoplasmic reticulum membrane {ECO:0000269|PubMed:23048041}; Single-pass membrane protein {ECO:0000255}. Note=Is a tail-anchored protein that exploits the TCR40 pathway for insertion into the endoplasmic reticulum. {ECO:0000269|PubMed:23048041}.	TRANSMEM 556..578; /note="Helical"; /evidence="ECO:0000255"	endoplasmic reticulum [GO:0005783]; endoplasmic reticulum membrane [GO:0005789]; integral component of membrane [GO:0016021]; membrane [GO:0016020]; rough endoplasmic reticulum [GO:0005791]; 4 iron, 4 sulfur cluster binding [GO:0051539]; metal ion binding [GO:0046872]; N6-threonylcarbomyladenosine methylthiotransferase activity [GO:0035598]; tRNA (N(6)-L-threonylcarbamoyladenosine(37)-C(2))-methy…	endoplasmic reticulum [GO:0005783]; endoplasmic reticulum membrane [GO:0005789]; integral component of membrane [GO:0016021]; membrane [GO:0016020]; rough endoplasmic reticulum [GO:0005791]
Q9UFG5	UPF0449 protein C19orf25	5	5	5	1	1	1				SUBCELLULAR LOCATION: Lysosome {ECO:0000250}.		cytosol [GO:0005829]; extracellular region [GO:0005576]; extracellular space [GO:0005615]; lysosome [GO:0005764]; phospholipase activity [GO:0004620]; phospholipid catabolic process [GO:0009395]	cytosol [GO:0005829]; extracellular region [GO:0005576]; extracellular space [GO:0005615]; lysosome [GO:0005764]
Q8NDV1	Alpha-N-acetylgalactosaminide alpha-2,6-sialyltransferase 3 (EC 2.4.99.7) (GalNAc alpha-2,6-sialyltransferase III) (ST6GalNAc III) (ST6GalNAcIII) (STY) (Sialyltransferase 7C) (SIAT7-C)	1	1	1	1	1	1				SUBCELLULAR LOCATION: Nucleus, nucleolus {ECO:0000269|PubMed:11250903}. Chromosome {ECO:0000250|UniProtKB:P70700}.		chromosome [GO:0005694]; cytosol [GO:0005829]; fibrillar center [GO:0001650]; nucleoplasm [GO:0005654]; RNA polymerase I complex [GO:0005736]; DNA binding [GO:0003677]; DNA-directed 5'-3' RNA polymerase activity [GO:0003899]; metal ion binding [GO:0046872]; ribonucleoside binding [GO:0032549]; embryo implantation [GO:0007566]; neural crest formation [GO:0014029]; nucleologenesis [GO:0017126]; rRN…	chromosome [GO:0005694]; cytosol [GO:0005829]; fibrillar center [GO:0001650]; nucleoplasm [GO:0005654]; RNA polymerase I complex [GO:0005736]
Q8IWD5	Major facilitator superfamily domain-containing protein 6-like	3	3	3	1	1	1				SUBCELLULAR LOCATION: Cytoplasm {ECO:0000269|PubMed:27193190}.		cytoplasm [GO:0005737]; guanyl-nucleotide exchange factor complex [GO:0032045]; lysosomal membrane [GO:0005765]; autophagy [GO:0006914]; negative regulation of exocytosis [GO:0045920]; negative regulation of immune response [GO:0050777]; positive regulation of GTPase activity [GO:0043547]; regulation of autophagy [GO:0010506]	cytoplasm [GO:0005737]; guanyl-nucleotide exchange factor complex [GO:0032045]; lysosomal membrane [GO:0005765]
P20908	Collagen alpha-1(V) chain	2	1	3	1	1	1				SUBCELLULAR LOCATION: Nucleus {ECO:0000250|UniProtKB:B2RRE4}.		nucleus [GO:0005634]; DNA-binding transcription factor activity, RNA polymerase II-specific [GO:0000981]; metal ion binding [GO:0046872]; RNA polymerase II transcription regulatory region sequence-specific DNA binding [GO:0000977]; chromatin organization [GO:0006325]; regulation of transcription by RNA polymerase II [GO:0006357]	nucleus [GO:0005634]
Q6ZP01	RNA-binding protein 44 (RNA-binding motif protein 44)	3	3	3	1	1	1						cytosol [GO:0005829]; magnesium ion binding [GO:0000287]; phosphoacetylglucosamine mutase activity [GO:0004610]; carbohydrate metabolic process [GO:0005975]; glucosamine metabolic process [GO:0006041]; hemopoiesis [GO:0030097]; protein N-linked glycosylation [GO:0006487]; protein O-linked glycosylation [GO:0006493]; spermatogenesis [GO:0007283]; UDP-N-acetylglucosamine biosynthetic process [GO:00…	cytosol [GO:0005829]
P07477	Trypsin-1 (EC 3.4.21.4) (Beta-trypsin) (Cationic trypsinogen) (Serine protease 1) (Trypsin I) [Cleaved into: Alpha-trypsin chain 1; Alpha-trypsin chain 2]	4	4	4	1	1	1				SUBCELLULAR LOCATION: Mitochondrion matrix {ECO:0000269|PubMed:33945503}.		mitochondrial matrix [GO:0005759]; mitochondrion [GO:0005739]; respirasome [GO:0070469]; oxidative phosphorylation [GO:0006119]	mitochondrial matrix [GO:0005759]; mitochondrion [GO:0005739]; respirasome [GO:0070469]
O95168	NADH dehydrogenase [ubiquinone] 1 beta subcomplex subunit 4 (Complex I-B15) (CI-B15) (NADH-ubiquinone oxidoreductase B15 subunit)	19	19	19	1	1	1
Q9GZY6	Linker for activation of T-cells family member 2 (Linker for activation of B-cells) (Membrane-associated adapter molecule) (Non-T-cell activation linker) (Williams-Beuren syndrome chromosomal region 15 protein) (Williams-Beuren syndrome chromosomal region 5 protein)	6	6	6	1	1	1	1	1		SUBCELLULAR LOCATION: Golgi apparatus membrane {ECO:0000305}; Single-pass type II membrane protein {ECO:0000305}.	TRANSMEM 9..28; /note="Helical; Signal-anchor for type II membrane protein"; /evidence="ECO:0000255"	Golgi membrane [GO:0000139]; integral component of membrane [GO:0016021]; nucleoplasm [GO:0005654]; (alpha-N-acetylneuraminyl-2,3-beta-galactosyl-1,3)-N-acetyl-galactosaminide 6-alpha-sialyltransferase activity [GO:0047290]; alpha-N-acetylgalactosaminide alpha-2,6-sialyltransferase activity [GO:0001665]; sialyltransferase activity [GO:0008373]; ganglioside biosynthetic process [GO:0001574]; glyco…	Golgi membrane [GO:0000139]; integral component of membrane [GO:0016021]; nucleoplasm [GO:0005654]
P15309	Prostatic acid phosphatase (PAP) (EC 3.1.3.2) (5'-nucleotidase) (5'-NT) (EC 3.1.3.5) (Acid phosphatase 3) (Ecto-5'-nucleotidase) (Protein tyrosine phosphatase ACP3) (EC 3.1.3.48) (Thiamine monophosphatase) (TMPase) [Cleaved into: PAPf39]	6	6	6	1	1	1	1	1		SUBCELLULAR LOCATION: Membrane {ECO:0000305}; Multi-pass membrane protein {ECO:0000305}.	TRANSMEM 50..70; /note="Helical"; /evidence="ECO:0000255"; TRANSMEM 78..98; /note="Helical"; /evidence="ECO:0000255"; TRANSMEM 246..266; /note="Helical"; /evidence="ECO:0000255"; TRANSMEM 287..307; /note="Helical"; /evidence="ECO:0000255"; TRANSMEM 326..346; /note="Helical"; /evidence="ECO:0000255"; TRANSMEM 361..381; /note="Helical"; /evidence="ECO:0000255"; TRANSMEM 400..420; /note="Helical"; /…	integral component of membrane [GO:0016021]; membrane [GO:0016020]	integral component of membrane [GO:0016021]; membrane [GO:0016020]
Q9NPH0	Lysophosphatidic acid phosphatase type 6 (EC 3.1.3.2) (Acid phosphatase 6, lysophosphatidic) (Acid phosphatase-like protein 1) (PACPL1)	3	3	3	1	1	1	1	1	1	SUBCELLULAR LOCATION: Cytoplasm {ECO:0000269|PubMed:19675674}. Nucleus {ECO:0000269|PubMed:19675674}. Note=Colocalizes with POU5F1 in the nucleus. {ECO:0000250|UniProtKB:Q9WTU6}.		cytoplasm [GO:0005737]; cytosol [GO:0005829]; mitochondrion [GO:0005739]; nuclear speck [GO:0016607]; nucleoplasm [GO:0005654]; nucleus [GO:0005634]; plasma membrane [GO:0005886]; ATP binding [GO:0005524]; JUN kinase activity [GO:0004705]; MAP kinase activity [GO:0004707]; protein serine kinase activity [GO:0106310]; protein serine/threonine kinase activity [GO:0004674]; protein serine/threonine/…	cytoplasm [GO:0005737]; cytosol [GO:0005829]; mitochondrion [GO:0005739]; nuclear speck [GO:0016607]; nucleoplasm [GO:0005654]; nucleus [GO:0005634]; plasma membrane [GO:0005886]
P00491	Purine nucleoside phosphorylase (PNP) (EC 2.4.2.1) (Inosine phosphorylase) (Inosine-guanosine phosphorylase)	1	1	1	1	1	1		1		SUBCELLULAR LOCATION: Secreted, extracellular space, extracellular matrix {ECO:0000255|PROSITE-ProRule:PRU00793}.		basement membrane [GO:0005604]; collagen type V trimer [GO:0005588]; collagen type XI trimer [GO:0005592]; collagen-containing extracellular matrix [GO:0062023]; endoplasmic reticulum lumen [GO:0005788]; extracellular matrix [GO:0031012]; extracellular region [GO:0005576]; extracellular space [GO:0005615]; extracellular matrix structural constituent [GO:0005201]; extracellular matrix structural c…	basement membrane [GO:0005604]; collagen type V trimer [GO:0005588]; collagen type XI trimer [GO:0005592]; collagen-containing extracellular matrix [GO:0062023]; endoplasmic reticulum lumen [GO:0005788]; extracellular matrix [GO:0031012]; extracellular region [GO:0005576]; extracellular space [GO:0005615]
P15822	Zinc finger protein 40 (Cirhin interaction protein) (CIRIP) (Gate keeper of apoptosis-activating protein) (GAAP) (Human immunodeficiency virus type I enhancer-binding protein 1) (HIV-EP1) (Major histocompatibility complex-binding protein 1) (MBP-1) (Positive regulatory domain II-binding factor 1) (PRDII-BF1)	3	3	3	1	1	1				SUBCELLULAR LOCATION: Cytoplasm {ECO:0000250}. Note=Detected in the intercellular bridges. {ECO:0000250}.		catalytic step 2 spliceosome [GO:0071013]; cytoplasm [GO:0005737]; intercellular bridge [GO:0045171]; mRNA 3'-UTR binding [GO:0003730]; protein homodimerization activity [GO:0042803]; mRNA splicing, via spliceosome [GO:0000398]	catalytic step 2 spliceosome [GO:0071013]; cytoplasm [GO:0005737]; intercellular bridge [GO:0045171]
Q8IYT3	Coiled-coil domain-containing protein 170	9	9	9	1	1	1		1		SUBCELLULAR LOCATION: Secreted, extracellular space.		blood microparticle [GO:0072562]; collagen-containing extracellular matrix [GO:0062023]; extracellular region [GO:0005576]; extracellular space [GO:0005615]; metal ion binding [GO:0046872]; serine-type endopeptidase activity [GO:0004252]; digestion [GO:0007586]; extracellular matrix disassembly [GO:0022617]; proteolysis [GO:0006508]	blood microparticle [GO:0072562]; collagen-containing extracellular matrix [GO:0062023]; extracellular region [GO:0005576]; extracellular space [GO:0005615]
Q9H2D1	Mitochondrial folate transporter/carrier (Solute carrier family 25 member 32)	29	29	29	2	2	2	1	1		SUBCELLULAR LOCATION: Mitochondrion inner membrane {ECO:0000305|PubMed:12611891}; Single-pass membrane protein {ECO:0000255}; Matrix side {ECO:0000305}.	TRANSMEM 88..105; /note="Helical"; /evidence="ECO:0000255"	mitochondrial inner membrane [GO:0005743]; mitochondrial respiratory chain complex I [GO:0005747]; mitochondrion [GO:0005739]; nucleoplasm [GO:0005654]; NADH dehydrogenase (ubiquinone) activity [GO:0008137]; aerobic respiration [GO:0009060]; mitochondrial electron transport, NADH to ubiquinone [GO:0006120]; mitochondrial respiratory chain complex I assembly [GO:0032981]; proton motive force-drive…	mitochondrial inner membrane [GO:0005743]; mitochondrial respiratory chain complex I [GO:0005747]; mitochondrion [GO:0005739]; nucleoplasm [GO:0005654]
P42345	Serine/threonine-protein kinase mTOR (EC 2.7.11.1) (FK506-binding protein 12-rapamycin complex-associated protein 1) (FKBP12-rapamycin complex-associated protein) (Mammalian target of rapamycin) (mTOR) (Mechanistic target of rapamycin) (Rapamycin and FKBP12 target 1) (Rapamycin target protein 1)	4	4	4	1	1	1	1	1		SUBCELLULAR LOCATION: Cell membrane {ECO:0000269|PubMed:12486104, ECO:0000269|PubMed:12514734}; Single-pass type III membrane protein {ECO:0000269|PubMed:12486104, ECO:0000269|PubMed:12514734}. Note=Present in lipid rafts.	TRANSMEM 6..26; /note="Helical; Signal-anchor for type III membrane protein"; /evidence="ECO:0000255"	extracellular exosome [GO:0070062]; integral component of membrane [GO:0016021]; membrane raft [GO:0045121]; plasma membrane [GO:0005886]; SH2 domain binding [GO:0042169]; adaptive immune response [GO:0002250]; B cell activation [GO:0042113]; B cell receptor signaling pathway [GO:0050853]; calcium-mediated signaling [GO:0019722]; intracellular signal transduction [GO:0035556]; mast cell degranula…	extracellular exosome [GO:0070062]; integral component of membrane [GO:0016021]; membrane raft [GO:0045121]; plasma membrane [GO:0005886]
Q9C091	GREB1-like protein (Growth regulation by estrogen in breast cancer 1-like protein)	5	5	5	1	1	1		1		SUBCELLULAR LOCATION: [Isoform 1]: Secreted {ECO:0000305|PubMed:17638863}.; SUBCELLULAR LOCATION: [Isoform 2]: Cell membrane {ECO:0000269|PubMed:17638863, ECO:0000269|PubMed:17897319, ECO:0000269|PubMed:20498373}; Single-pass type I membrane protein {ECO:0000255}. Lysosome membrane {ECO:0000269|PubMed:17638863, ECO:0000269|PubMed:17897319}; Single-pass type I membrane protein {ECO:0000255}. Nucle…		acid phosphatase complex [GO:1904097]; azurophil granule membrane [GO:0035577]; cytosol [GO:0005829]; extracellular exosome [GO:0070062]; extracellular space [GO:0005615]; filopodium [GO:0030175]; integral component of membrane [GO:0016021]; lysosomal membrane [GO:0005765]; lysosome [GO:0005764]; nucleus [GO:0005634]; phosphatidylinositol phosphate phosphatase complex [GO:1904144]; plasma membran…	acid phosphatase complex [GO:1904097]; azurophil granule membrane [GO:0035577]; cytosol [GO:0005829]; extracellular exosome [GO:0070062]; extracellular space [GO:0005615]; filopodium [GO:0030175]; integral component of membrane [GO:0016021]; lysosomal membrane [GO:0005765]; lysosome [GO:0005764]; nucleus [GO:0005634]; phosphatidylinositol phosphate phosphatase complex [GO:1904144]; plasma membran…
O94911	ABC-type organic anion transporter ABCA8 (EC 7.6.2.-) (ATP-binding cassette sub-family A member 8)	5	5	5	1	1	1				SUBCELLULAR LOCATION: Mitochondrion {ECO:0000269|PubMed:10506173}.		cytoplasm [GO:0005737]; mitochondrial matrix [GO:0005759]; mitochondrion [GO:0005739]; acid phosphatase activity [GO:0003993]; lysophosphatidic acid phosphatase activity [GO:0052642]; phosphatase activity [GO:0016791]; dephosphorylation [GO:0016311]; hematopoietic progenitor cell differentiation [GO:0002244]; lysobisphosphatidic acid metabolic process [GO:2001311]; phosphatidic acid biosynthetic …	cytoplasm [GO:0005737]; mitochondrial matrix [GO:0005759]; mitochondrion [GO:0005739]
Q9H6Z9	Prolyl hydroxylase EGLN3 (EC 1.14.11.-) (Egl nine homolog 3) (EC 1.14.11.29) (HPH-1) (Hypoxia-inducible factor prolyl hydroxylase 3) (HIF-PH3) (HIF-prolyl hydroxylase 3) (HPH-3) (Prolyl hydroxylase domain-containing protein 3) (PHD3)	21	21	21	1	1	1		1	1	SUBCELLULAR LOCATION: Secreted.		cornified envelope [GO:0001533]; extracellular exosome [GO:0070062]; cysteine-type endopeptidase inhibitor activity [GO:0004869]; anatomical structure morphogenesis [GO:0009653]; epidermis development [GO:0008544]	cornified envelope [GO:0001533]; extracellular exosome [GO:0070062]
P40818	Ubiquitin carboxyl-terminal hydrolase 8 (EC 3.4.19.12) (Deubiquitinating enzyme 8) (Ubiquitin isopeptidase Y) (hUBPy) (Ubiquitin thioesterase 8) (Ubiquitin-specific-processing protease 8)	3	3	3	1	1	1				SUBCELLULAR LOCATION: Cytoplasm {ECO:0000269|PubMed:22509282}.		cytoplasm [GO:0005737]; cytosol [GO:0005829]; extracellular exosome [GO:0070062]; extracellular region [GO:0005576]; ficolin-1-rich granule lumen [GO:1904813]; nucleus [GO:0005634]; secretory granule lumen [GO:0034774]; guanosine phosphorylase activity [GO:0047975]; identical protein binding [GO:0042802]; nucleoside binding [GO:0001882]; phosphate ion binding [GO:0042301]; purine nucleobase bindi…	cytoplasm [GO:0005737]; cytosol [GO:0005829]; extracellular exosome [GO:0070062]; extracellular region [GO:0005576]; ficolin-1-rich granule lumen [GO:1904813]; nucleus [GO:0005634]; secretory granule lumen [GO:0034774]
Q8WXG6	MAP kinase-activating death domain protein (Differentially expressed in normal and neoplastic cells) (Insulinoma glucagonoma clone 20) (Rab3 GDP/GTP exchange factor) (RabGEF) (Rab3 GDP/GTP exchange protein) (Rab3GEP)	1	1	1	1	1	1				SUBCELLULAR LOCATION: [Isoform 1]: Nucleus.; SUBCELLULAR LOCATION: [Isoform 2]: Cytoplasm. Nucleus.; SUBCELLULAR LOCATION: [Isoform 3]: Cytoplasm {ECO:0000269|Ref.2}. Nucleus {ECO:0000269|Ref.2}.		cytosol [GO:0005829]; mitochondrion [GO:0005739]; nuclear body [GO:0016604]; nucleoplasm [GO:0005654]; nucleus [GO:0005634]; DNA-binding transcription factor activity, RNA polymerase II-specific [GO:0000981]; DNA-binding transcription repressor activity, RNA polymerase II-specific [GO:0001227]; metal ion binding [GO:0046872]; RNA polymerase II cis-regulatory region sequence-specific DNA binding […	cytosol [GO:0005829]; mitochondrion [GO:0005739]; nuclear body [GO:0016604]; nucleoplasm [GO:0005654]; nucleus [GO:0005634]
Q12769	Nuclear pore complex protein Nup160 (160 kDa nucleoporin) (Nucleoporin Nup160)	4	4	4	1	1	1				SUBCELLULAR LOCATION: Golgi apparatus {ECO:0000269|PubMed:28687497}.		ciliary basal body [GO:0036064]; Golgi apparatus [GO:0005794]; microtubule binding [GO:0008017]; microtubule cytoskeleton organization [GO:0000226]	ciliary basal body [GO:0036064]; Golgi apparatus [GO:0005794]
Q9P270	SLAIN motif-containing protein 2	4	4	4	1	1	1	1	1		SUBCELLULAR LOCATION: Mitochondrion inner membrane {ECO:0000305|PubMed:29666258}; Multi-pass membrane protein {ECO:0000255}.	TRANSMEM 26..43; /note="Helical; Name=1"; /evidence="ECO:0000255"; TRANSMEM 89..106; /note="Helical; Name=2"; /evidence="ECO:0000255"; TRANSMEM 123..143; /note="Helical; Name=3"; /evidence="ECO:0000255"; TRANSMEM 186..203; /note="Helical; Name=4"; /evidence="ECO:0000255"; TRANSMEM 227..243; /note="Helical; Name=5"; /evidence="ECO:0000255"; TRANSMEM 281..300; /note="Helical; Name=6"; /evidence="EC…	integral component of membrane [GO:0016021]; mitochondrial inner membrane [GO:0005743]; mitochondrion [GO:0005739]; FAD transmembrane transporter activity [GO:0015230]; folic acid transmembrane transporter activity [GO:0008517]; transmembrane transporter activity [GO:0022857]; folate import into mitochondrion [GO:1904947]; folic acid metabolic process [GO:0046655]; folic acid transport [GO:001588…	integral component of membrane [GO:0016021]; mitochondrial inner membrane [GO:0005743]; mitochondrion [GO:0005739]
P40145	Adenylate cyclase type 8 (EC 4.6.1.1) (ATP pyrophosphate-lyase 8) (Adenylate cyclase type VIII) (Adenylyl cyclase 8) (AC8) (Ca(2+)/calmodulin-activated adenylyl cyclase)	0.5	0	1	1	1	1	1			SUBCELLULAR LOCATION: Endoplasmic reticulum membrane {ECO:0000269|PubMed:14578359}; Peripheral membrane protein {ECO:0000269|PubMed:14578359}; Cytoplasmic side {ECO:0000269|PubMed:14578359}. Golgi apparatus membrane {ECO:0000269|PubMed:14578359}; Peripheral membrane protein {ECO:0000269|PubMed:14578359}; Cytoplasmic side {ECO:0000269|PubMed:14578359}. Mitochondrion outer membrane {ECO:0000269|Pub…		cytoplasm [GO:0005737]; cytosol [GO:0005829]; dendrite [GO:0030425]; endomembrane system [GO:0012505]; endoplasmic reticulum membrane [GO:0005789]; Golgi membrane [GO:0000139]; lysosomal membrane [GO:0005765]; lysosome [GO:0005764]; membrane [GO:0016020]; mitochondrial outer membrane [GO:0005741]; nuclear envelope [GO:0005635]; nucleoplasm [GO:0005654]; nucleus [GO:0005634]; phagocytic vesicle [G…	cytoplasm [GO:0005737]; cytosol [GO:0005829]; dendrite [GO:0030425]; endomembrane system [GO:0012505]; endoplasmic reticulum membrane [GO:0005789]; Golgi membrane [GO:0000139]; lysosomal membrane [GO:0005765]; lysosome [GO:0005764]; membrane [GO:0016020]; mitochondrial outer membrane [GO:0005741]; nuclear envelope [GO:0005635]; nucleoplasm [GO:0005654]; nucleus [GO:0005634]; phagocytic vesicle [G…
Q8IWZ3	Ankyrin repeat and KH domain-containing protein 1 (HIV-1 Vpr-binding ankyrin repeat protein) (Multiple ankyrin repeats single KH domain) (hMASK)	1	1	1	1	1	1	1	1		SUBCELLULAR LOCATION: Membrane {ECO:0000255}; Single-pass membrane protein {ECO:0000255}.	TRANSMEM 1843..1862; /note="Helical"; /evidence="ECO:0000255"	integral component of membrane [GO:0016021]; branching involved in ureteric bud morphogenesis [GO:0001658]; cardiac ventricle development [GO:0003231]; kidney development [GO:0001822]; male genitalia development [GO:0030539]; mesonephric duct development [GO:0072177]; metanephros development [GO:0001656]; paramesonephric duct development [GO:0061205]; uterus development [GO:0060065]	integral component of membrane [GO:0016021]
Q9Y520	Protein PRRC2C (BAT2 domain-containing protein 1) (HBV X-transactivated gene 2 protein) (HBV XAg-transactivated protein 2) (HLA-B-associated transcript 2-like 2) (Proline-rich and coiled-coil-containing protein 2C)	2	2	2	1	1	1	1	1		SUBCELLULAR LOCATION: Cell membrane {ECO:0000269|PubMed:28882873, ECO:0000269|PubMed:29300488}; Multi-pass membrane protein {ECO:0000305}. Basolateral cell membrane {ECO:0000250|UniProtKB:Q8K440}. Note=Predominantly expressed on the sinusoidal plasma membrane. {ECO:0000250|UniProtKB:Q8K440}.	TRANSMEM 30..50; /note="Helical"; /evidence="ECO:0000255"; TRANSMEM 220..240; /note="Helical"; /evidence="ECO:0000255"; TRANSMEM 268..288; /note="Helical"; /evidence="ECO:0000255"; TRANSMEM 299..319; /note="Helical"; /evidence="ECO:0000255"; TRANSMEM 327..347; /note="Helical"; /evidence="ECO:0000255"; TRANSMEM 359..379; /note="Helical"; /evidence="ECO:0000255"; TRANSMEM 397..417; /note="Helical";…	basolateral plasma membrane [GO:0016323]; endoplasmic reticulum [GO:0005783]; integral component of membrane [GO:0016021]; intracellular membrane-bounded organelle [GO:0043231]; plasma membrane [GO:0005886]; ABC-type transporter activity [GO:0140359]; ABC-type xenobiotic transporter activity [GO:0008559]; ATP binding [GO:0005524]; ATPase-coupled transmembrane transporter activity [GO:0042626]; li…	basolateral plasma membrane [GO:0016323]; endoplasmic reticulum [GO:0005783]; integral component of membrane [GO:0016021]; intracellular membrane-bounded organelle [GO:0043231]; plasma membrane [GO:0005886]
Q32MK0	Myosin light chain kinase 3 (EC 2.7.11.18) (Cardiac-MyBP-C-associated Ca/CaM kinase) (Cardiac-MLCK)	3	3	3	1	1	1				SUBCELLULAR LOCATION: Nucleus {ECO:0000269|PubMed:12163023, ECO:0000269|PubMed:12615973}. Cytoplasm {ECO:0000269|PubMed:12615973}. Note=Colocalizes with WDR83 in the cytoplasm. {ECO:0000250|UniProtKB:Q62630}.		cytoplasm [GO:0005737]; cytosol [GO:0005829]; nucleoplasm [GO:0005654]; nucleus [GO:0005634]; 2-oxoglutarate-dependent dioxygenase activity [GO:0016706]; ferrous iron binding [GO:0008198]; L-ascorbic acid binding [GO:0031418]; peptidyl-proline 4-dioxygenase activity [GO:0031545]; peptidyl-proline dioxygenase activity [GO:0031543]; activation of cysteine-type endopeptidase activity involved in apo…	cytoplasm [GO:0005737]; cytosol [GO:0005829]; nucleoplasm [GO:0005654]; nucleus [GO:0005634]
Q3C1V1	Uncharacterized protein C11orf91	1	1	1	1	1	1	1			SUBCELLULAR LOCATION: Cytoplasm {ECO:0000269|PubMed:16520378, ECO:0000269|PubMed:17711858, ECO:0000269|PubMed:19427866, ECO:0000269|PubMed:28505279}. Nucleus {ECO:0000250|UniProtKB:Q80U87}. Endosome membrane {ECO:0000269|PubMed:16520378, ECO:0000269|PubMed:17711858}; Peripheral membrane protein {ECO:0000305}. Cell membrane {ECO:0000269|PubMed:16520378}; Peripheral membrane protein {ECO:0000305}.		cytoplasm [GO:0005737]; cytosol [GO:0005829]; dendritic spine [GO:0043197]; early endosome [GO:0005769]; extrinsic component of endosome membrane [GO:0031313]; extrinsic component of plasma membrane [GO:0019897]; glutamatergic synapse [GO:0098978]; midbody [GO:0030496]; nucleus [GO:0005634]; postsynaptic density [GO:0014069]; cadherin binding [GO:0045296]; cysteine-type deubiquitinase activity [G…	cytoplasm [GO:0005737]; cytosol [GO:0005829]; dendritic spine [GO:0043197]; early endosome [GO:0005769]; extrinsic component of endosome membrane [GO:0031313]; extrinsic component of plasma membrane [GO:0019897]; glutamatergic synapse [GO:0098978]; midbody [GO:0030496]; nucleus [GO:0005634]; postsynaptic density [GO:0014069]
O43734	E3 ubiquitin ligase TRAF3IP2 (EC 2.3.2.27) (Adapter protein CIKS) (Connection to IKK and SAPK/JNK) (E3 ubiquitin-protein ligase CIKS) (Nuclear factor NF-kappa-B activator 1) (ACT1) (TRAF3-interacting protein 2)	1	1	1	1	1	1	1			SUBCELLULAR LOCATION: Cell membrane {ECO:0000269|PubMed:8988362}. Cytoplasm {ECO:0000269|PubMed:8988362}. Cell projection, axon {ECO:0000250|UniProtKB:Q80U28}.		axon [GO:0030424]; cytoplasm [GO:0005737]; cytosol [GO:0005829]; integral component of membrane [GO:0016021]; plasma membrane [GO:0005886]; death receptor binding [GO:0005123]; guanyl-nucleotide exchange factor activity [GO:0005085]; protein kinase activator activity [GO:0030295]; cell surface receptor signaling pathway [GO:0007166]; execution phase of apoptosis [GO:0097194]; positive regulation …	axon [GO:0030424]; cytoplasm [GO:0005737]; cytosol [GO:0005829]; integral component of membrane [GO:0016021]; plasma membrane [GO:0005886]
Q9UPN9	E3 ubiquitin-protein ligase TRIM33 (EC 2.3.2.27) (Ectodermin homolog) (RET-fused gene 7 protein) (Protein Rfg7) (RING-type E3 ubiquitin transferase TRIM33) (Transcription intermediary factor 1-gamma) (TIF1-gamma) (Tripartite motif-containing protein 33)	1	1	1	1	1	1				SUBCELLULAR LOCATION: Nucleus, nuclear pore complex {ECO:0000269|PubMed:11564755, ECO:0000269|PubMed:11684705}.		cytosol [GO:0005829]; nuclear envelope [GO:0005635]; nuclear pore [GO:0005643]; nuclear pore outer ring [GO:0031080]; structural constituent of nuclear pore [GO:0017056]; mRNA export from nucleus [GO:0006406]; nephron development [GO:0072006]; nucleocytoplasmic transport [GO:0006913]; protein transport [GO:0015031]	cytosol [GO:0005829]; nuclear envelope [GO:0005635]; nuclear pore [GO:0005643]; nuclear pore outer ring [GO:0031080]
Q9BX63	Fanconi anemia group J protein (Protein FACJ) (EC 3.6.4.13) (ATP-dependent RNA helicase BRIP1) (BRCA1-associated C-terminal helicase 1) (BRCA1-interacting protein C-terminal helicase 1) (BRCA1-interacting protein 1)	5	5	5	1	1	1				SUBCELLULAR LOCATION: Cytoplasm, cytoskeleton. Note=Colocalizes with microtubules. Detected at the plus end of growing microtubules.		centrosome [GO:0005813]; cytosol [GO:0005829]; microtubule cytoskeleton [GO:0015630]; cytoplasmic microtubule organization [GO:0031122]; microtubule nucleation [GO:0007020]; positive regulation of microtubule polymerization [GO:0031116]	centrosome [GO:0005813]; cytosol [GO:0005829]; microtubule cytoskeleton [GO:0015630]
Q9NRQ2	Phospholipid scramblase 4 (PL scramblase 4) (Ca(2+)-dependent phospholipid scramblase 4) (Cell growth-inhibiting gene 43 protein) (TRA1)	3	3	3	1	1	1	1	1		SUBCELLULAR LOCATION: Cell membrane {ECO:0000250|UniProtKB:P97490}; Multi-pass membrane protein {ECO:0000250|UniProtKB:P97490}. Basolateral cell membrane {ECO:0000250|UniProtKB:P97490}. Apical cell membrane {ECO:0000250|UniProtKB:P97490}. Synapse {ECO:0000250|UniProtKB:P97490}. Cell projection, dendrite {ECO:0000250|UniProtKB:P97490}. Cell projection, axon {ECO:0000250|UniProtKB:P97490}. Presynap…	TRANSMEM 183..203; /note="Helical"; /evidence="ECO:0000255"; TRANSMEM 212..232; /note="Helical"; /evidence="ECO:0000255"; TRANSMEM 247..267; /note="Helical"; /evidence="ECO:0000255"; TRANSMEM 274..294; /note="Helical"; /evidence="ECO:0000255"; TRANSMEM 296..316; /note="Helical"; /evidence="ECO:0000255"; TRANSMEM 321..341; /note="Helical"; /evidence="ECO:0000255"; TRANSMEM 716..736; /note="Helical…	anchoring junction [GO:0070161]; apical plasma membrane [GO:0016324]; axon [GO:0030424]; basolateral plasma membrane [GO:0016323]; caveola [GO:0005901]; clathrin-coated pit [GO:0005905]; clathrin-coated vesicle membrane [GO:0030665]; dendrite [GO:0030425]; excitatory synapse [GO:0060076]; glutamatergic synapse [GO:0098978]; hippocampal mossy fiber to CA3 synapse [GO:0098686]; integral component o…	anchoring junction [GO:0070161]; apical plasma membrane [GO:0016324]; axon [GO:0030424]; basolateral plasma membrane [GO:0016323]; caveola [GO:0005901]; clathrin-coated pit [GO:0005905]; clathrin-coated vesicle membrane [GO:0030665]; dendrite [GO:0030425]; excitatory synapse [GO:0060076]; glutamatergic synapse [GO:0098978]; hippocampal mossy fiber to CA3 synapse [GO:0098686]; integral component o…
P11388	DNA topoisomerase 2-alpha (EC 5.6.2.2) (DNA topoisomerase II, alpha isozyme)	1	1	1	1	1	1				SUBCELLULAR LOCATION: Cytoplasm {ECO:0000269|PubMed:16098192, ECO:0000269|PubMed:16956752}.		cytoplasm [GO:0005737]; RNA binding [GO:0003723]; innate immune response [GO:0045087]	cytoplasm [GO:0005737]
Q04759	Protein kinase C theta type (EC 2.7.11.13) (nPKC-theta)	1	1	1	1	1	1				SUBCELLULAR LOCATION: Cytoplasm, Stress granule {ECO:0000305|PubMed:29395067}.		cytoplasmic stress granule [GO:0010494]; cytosol [GO:0005829]; membrane [GO:0016020]; protein C-terminus binding [GO:0008022]; RNA binding [GO:0003723]; cell differentiation [GO:0030154]; hematopoietic progenitor cell differentiation [GO:0002244]; stress granule assembly [GO:0034063]	cytoplasmic stress granule [GO:0010494]; cytosol [GO:0005829]; membrane [GO:0016020]
P78509	Reelin (EC 3.4.21.-)	1	1	1	1	1	1				SUBCELLULAR LOCATION: Cytoplasm {ECO:0000250}.		actin cytoskeleton [GO:0015629]; cytoplasm [GO:0005737]; cytosol [GO:0005829]; ATP binding [GO:0005524]; calmodulin-dependent protein kinase activity [GO:0004683]; myosin light chain kinase activity [GO:0004687]; cardiac myofibril assembly [GO:0055003]; cellular response to interleukin-1 [GO:0071347]; positive regulation of sarcomere organization [GO:0060298]; protein phosphorylation [GO:0006468]…	actin cytoskeleton [GO:0015629]; cytoplasm [GO:0005737]; cytosol [GO:0005829]
Q9NRN7	L-aminoadipate-semialdehyde dehydrogenase-phosphopantetheinyl transferase (EC 2.7.8.7) (4'-phosphopantetheinyl transferase) (Alpha-aminoadipic semialdehyde dehydrogenase-phosphopantetheinyl transferase) (AASD-PPT) (LYS5 ortholog)	12	12	12	1	1	1
Q9Y2Q5	Ragulator complex protein LAMTOR2 (Endosomal adaptor protein p14) (Late endosomal/lysosomal Mp1-interacting protein) (Late endosomal/lysosomal adaptor and MAPK and MTOR activator 2) (Mitogen-activated protein-binding protein-interacting protein) (MAPBP-interacting protein) (Roadblock domain-containing protein 3)	4	4	4	1	1	1						cytoplasmic vesicle [GO:0031410]; nucleus [GO:0005634]; signaling receptor binding [GO:0005102]; ubiquitin protein ligase activity [GO:0061630]; B cell affinity maturation [GO:0002344]; B cell apoptotic process [GO:0001783]; B cell homeostasis [GO:0001782]; CD40 signaling pathway [GO:0023035]; eosinophil homeostasis [GO:1990959]; eosinophil mediated immunity [GO:0002447]; establishment of T cell …	cytoplasmic vesicle [GO:0031410]; nucleus [GO:0005634]
Q05682	Caldesmon (CDM)	1	1	1	1	1	1				SUBCELLULAR LOCATION: Nucleus {ECO:0000269|PubMed:15820681, ECO:0000269|PubMed:16751102, ECO:0000269|PubMed:19135894}. Note=In discrete nuclear dots resembling nuclear bodies. {ECO:0000250}.		nucleoplasm [GO:0005654]; nucleus [GO:0005634]; co-SMAD binding [GO:0070410]; DNA binding [GO:0003677]; R-SMAD binding [GO:0070412]; ubiquitin-protein transferase activity [GO:0004842]; zinc ion binding [GO:0008270]; negative regulation of BMP signaling pathway [GO:0030514]; negative regulation of transcription by RNA polymerase II [GO:0000122]; negative regulation of transcription, DNA-templated…	nucleoplasm [GO:0005654]; nucleus [GO:0005634]
P24298	Alanine aminotransferase 1 (ALT1) (EC 2.6.1.2) (Glutamate pyruvate transaminase 1) (GPT 1) (Glutamic--alanine transaminase 1) (Glutamic--pyruvic transaminase 1)	2	2	2	1	1	1				SUBCELLULAR LOCATION: Nucleus {ECO:0000269|PubMed:11301010, ECO:0000269|PubMed:23585563}. Cytoplasm {ECO:0000269|PubMed:23585563}.		BRCA1-B complex [GO:0070532]; cytoplasm [GO:0005737]; nuclear membrane [GO:0031965]; nucleoplasm [GO:0005654]; nucleus [GO:0005634]; 4 iron, 4 sulfur cluster binding [GO:0051539]; 5'-3' DNA helicase activity [GO:0043139]; ATP binding [GO:0005524]; ATP hydrolysis activity [GO:0016887]; chromatin binding [GO:0003682]; DNA binding [GO:0003677]; DNA helicase activity [GO:0003678]; metal ion binding […	BRCA1-B complex [GO:0070532]; cytoplasm [GO:0005737]; nuclear membrane [GO:0031965]; nucleoplasm [GO:0005654]; nucleus [GO:0005634]
Q96Q83	Alpha-ketoglutarate-dependent dioxygenase alkB homolog 3 (EC 1.14.11.54) (Alkylated DNA repair protein alkB homolog 3) (hABH3) (DEPC-1) (Prostate cancer antigen 1)	4	4	4	1	1	1	1	1		SUBCELLULAR LOCATION: Membrane {ECO:0000250}; Single-pass type II membrane protein {ECO:0000250}.	TRANSMEM 304..320; /note="Helical"; /evidence="ECO:0000255"	integral component of membrane [GO:0016021]; plasma membrane [GO:0005886]; calcium ion binding [GO:0005509]; CD4 receptor binding [GO:0042609]; enzyme binding [GO:0019899]; phospholipid scramblase activity [GO:0017128]; SH3 domain binding [GO:0017124]; cellular response to lipopolysaccharide [GO:0071222]; plasma membrane phospholipid scrambling [GO:0017121]	integral component of membrane [GO:0016021]; plasma membrane [GO:0005886]
Q9BRQ8	Ferroptosis suppressor protein 1 (FSP1) (EC 1.6.5.-) (Apoptosis-inducing factor homologous mitochondrion-associated inducer of death) (AMID) (p53-responsive gene 3 protein)	1	1	1	1	1	1				SUBCELLULAR LOCATION: Cytoplasm {ECO:0000269|PubMed:9155056}. Nucleus, nucleoplasm {ECO:0000269|PubMed:8299728}. Nucleus {ECO:0000269|PubMed:17567603, ECO:0000269|PubMed:22013166, ECO:0000269|PubMed:8299728, ECO:0000269|PubMed:9155056}. Nucleus, nucleolus {ECO:0000269|PubMed:9155056}.		chromosome, centromeric region [GO:0000775]; condensed chromosome [GO:0000793]; cytoplasm [GO:0005737]; DNA topoisomerase type II (double strand cut, ATP-hydrolyzing) complex [GO:0009330]; male germ cell nucleus [GO:0001673]; nucleolus [GO:0005730]; nucleoplasm [GO:0005654]; nucleus [GO:0005634]; protein-containing complex [GO:0032991]; ribonucleoprotein complex [GO:1990904]; ATP binding [GO:0005…	chromosome, centromeric region [GO:0000775]; condensed chromosome [GO:0000793]; cytoplasm [GO:0005737]; DNA topoisomerase type II (double strand cut, ATP-hydrolyzing) complex [GO:0009330]; male germ cell nucleus [GO:0001673]; nucleolus [GO:0005730]; nucleoplasm [GO:0005654]; nucleus [GO:0005634]; protein-containing complex [GO:0032991]; ribonucleoprotein complex [GO:1990904]
P39086	Glutamate receptor ionotropic, kainate 1 (GluK1) (Excitatory amino acid receptor 3) (EAA3) (Glutamate receptor 5) (GluR-5) (GluR5)	2	2	2	1	1	1	1			SUBCELLULAR LOCATION: Cytoplasm. Cell membrane; Peripheral membrane protein. Note=In resting T-cells, mostly localized in cytoplasm. In response to TCR stimulation, associates with lipid rafts and then localizes in the immunological synapse.		aggresome [GO:0016235]; centriolar satellite [GO:0034451]; cytosol [GO:0005829]; immunological synapse [GO:0001772]; plasma membrane [GO:0005886]; ATP binding [GO:0005524]; calcium-dependent protein kinase C activity [GO:0004698]; metal ion binding [GO:0046872]; protein kinase activity [GO:0004672]; protein kinase C activity [GO:0004697]; protein serine kinase activity [GO:0106310]; protein serin…	aggresome [GO:0016235]; centriolar satellite [GO:0034451]; cytosol [GO:0005829]; immunological synapse [GO:0001772]; plasma membrane [GO:0005886]
Q06546	GA-binding protein alpha chain (GABP subunit alpha) (Nuclear respiratory factor 2 subunit alpha) (Transcription factor E4TF1-60)	1	1	1	1	1	1		1		SUBCELLULAR LOCATION: Secreted, extracellular space, extracellular matrix {ECO:0000250}.		cytoplasm [GO:0005737]; dendrite [GO:0030425]; extracellular matrix [GO:0031012]; extracellular region [GO:0005576]; extracellular space [GO:0005615]; neuron projection [GO:0043005]; plasma membrane [GO:0005886]; reelin complex [GO:0110157]; lipoprotein particle receptor binding [GO:0070325]; metal ion binding [GO:0046872]; serine-type peptidase activity [GO:0008236]; very-low-density lipoprotein…	cytoplasm [GO:0005737]; dendrite [GO:0030425]; extracellular matrix [GO:0031012]; extracellular region [GO:0005576]; extracellular space [GO:0005615]; neuron projection [GO:0043005]; plasma membrane [GO:0005886]; reelin complex [GO:0110157]
Q9BYD6	39S ribosomal protein L1, mitochondrial (L1mt) (MRP-L1) (Mitochondrial large ribosomal subunit protein uL1m)	6	6	6	1	1	1				SUBCELLULAR LOCATION: Cytoplasm, cytosol {ECO:0000269|PubMed:12815048}.		cytosol [GO:0005829]; extracellular exosome [GO:0070062]; holo-[acyl-carrier-protein] synthase activity [GO:0008897]; magnesium ion binding [GO:0000287]; 10-formyltetrahydrofolate catabolic process [GO:0009258]; lysine biosynthetic process via aminoadipic acid [GO:0019878]; pantothenate metabolic process [GO:0015939]; protein maturation [GO:0051604]	cytosol [GO:0005829]; extracellular exosome [GO:0070062]
Q8IZV5	Retinol dehydrogenase 10 (EC 1.1.1.300) (Short chain dehydrogenase/reductase family 16C member 4)	16	16	16	1	1	1	1			SUBCELLULAR LOCATION: Late endosome membrane {ECO:0000250}; Peripheral membrane protein {ECO:0000250}; Cytoplasmic side {ECO:0000250}. Lysosome membrane {ECO:0000269|PubMed:17897319}; Peripheral membrane protein {ECO:0000250}; Cytoplasmic side {ECO:0000250}.		endosome membrane [GO:0010008]; late endosome [GO:0005770]; late endosome membrane [GO:0031902]; lysosomal membrane [GO:0005765]; plasma membrane [GO:0005886]; Ragulator complex [GO:0071986]; specific granule membrane [GO:0035579]; tertiary granule membrane [GO:0070821]; guanyl-nucleotide exchange factor activity [GO:0005085]; molecular adaptor activity [GO:0060090]; cellular response to amino ac…	endosome membrane [GO:0010008]; late endosome [GO:0005770]; late endosome membrane [GO:0031902]; lysosomal membrane [GO:0005765]; plasma membrane [GO:0005886]; Ragulator complex [GO:0071986]; specific granule membrane [GO:0035579]; tertiary granule membrane [GO:0070821]
O60566	Mitotic checkpoint serine/threonine-protein kinase BUB1 beta (EC 2.7.11.1) (MAD3/BUB1-related protein kinase) (hBUBR1) (Mitotic checkpoint kinase MAD3L) (Protein SSK1)	1	1	1	1	1	1	1	1	1	SUBCELLULAR LOCATION: Cell membrane; Single-pass type I membrane protein. Basal cell membrane; Single-pass type I membrane protein. Cell junction.; SUBCELLULAR LOCATION: [Calcium-activated chloride channel regulator 2, 109 kDa form]: Secreted. Note=Remains associated to the 35 kDa form until an unidentified event triggers the release.	TRANSMEM 902..922; /note="Helical"; /evidence="ECO:0000255"	anchoring junction [GO:0070161]; basal plasma membrane [GO:0009925]; cell junction [GO:0030054]; cytosol [GO:0005829]; extracellular region [GO:0005576]; integral component of plasma membrane [GO:0005887]; nuclear membrane [GO:0031965]; nucleoplasm [GO:0005654]; plasma membrane [GO:0005886]; chloride channel activity [GO:0005254]; intracellular calcium activated chloride channel activity [GO:0005…	anchoring junction [GO:0070161]; basal plasma membrane [GO:0009925]; cell junction [GO:0030054]; cytosol [GO:0005829]; extracellular region [GO:0005576]; integral component of plasma membrane [GO:0005887]; nuclear membrane [GO:0031965]; nucleoplasm [GO:0005654]; plasma membrane [GO:0005886]
P0DMQ9	Putative uncharacterized protein C8orf89	3.66667	3	5	1.33333	1	2				SUBCELLULAR LOCATION: Cytoplasm, cytoskeleton {ECO:0000250|UniProtKB:P13505}. Cytoplasm, myofibril {ECO:0000250|UniProtKB:P13505}. Cytoplasm, cytoskeleton, stress fiber {ECO:0000250|UniProtKB:P13505}. Note=On thin filaments in smooth muscle and on stress fibers in fibroblasts (nonmuscle). {ECO:0000250|UniProtKB:P13505}.		actin cap [GO:0030478]; actin cytoskeleton [GO:0015629]; cytoskeleton [GO:0005856]; cytosol [GO:0005829]; myofibril [GO:0030016]; plasma membrane [GO:0005886]; actin binding [GO:0003779]; cadherin binding [GO:0045296]; calmodulin binding [GO:0005516]; myosin binding [GO:0017022]; tropomyosin binding [GO:0005523]; actin filament bundle assembly [GO:0051017]; angiogenesis [GO:0001525]; muscle contr…	actin cap [GO:0030478]; actin cytoskeleton [GO:0015629]; cytoskeleton [GO:0005856]; cytosol [GO:0005829]; myofibril [GO:0030016]; plasma membrane [GO:0005886]
Q8N3U4	Cohesin subunit SA-2 (SCC3 homolog 2) (Stromal antigen 2)	4	4	4	1	1	1				SUBCELLULAR LOCATION: Cytoplasm.		cytosol [GO:0005829]; extracellular exosome [GO:0070062]; L-alanine:2-oxoglutarate aminotransferase activity [GO:0004021]; pyridoxal phosphate binding [GO:0030170]; biosynthetic process [GO:0009058]; cellular response to insulin stimulus [GO:0032869]; L-alanine catabolic process [GO:0042853]; positive regulation of gluconeogenesis [GO:0045722]; response to starvation [GO:0042594]	cytosol [GO:0005829]; extracellular exosome [GO:0070062]
Q96QB1	Rho GTPase-activating protein 7 (Deleted in liver cancer 1 protein) (DLC-1) (HP protein) (Rho-type GTPase-activating protein 7) (START domain-containing protein 12) (StARD12) (StAR-related lipid transfer protein 12)	9	9	9	1	1	1				SUBCELLULAR LOCATION: Nucleus {ECO:0000269|PubMed:12486230, ECO:0000269|PubMed:12594517, ECO:0000269|PubMed:17979886, ECO:0000269|PubMed:29144457}. Cytoplasm {ECO:0000269|PubMed:12486230, ECO:0000269|PubMed:12594517, ECO:0000269|PubMed:17979886}. Note=Colocalizes with ASCC2 and ASCC3 in nuclear foci when cells have been exposed to alkylating agents that cause DNA damage (PubMed:29144457). Predomi…		cytosol [GO:0005829]; mitochondrion [GO:0005739]; nucleoplasm [GO:0005654]; nucleus [GO:0005634]; DNA-N1-methyladenine dioxygenase activity [GO:0043734]; ferrous iron binding [GO:0008198]; L-ascorbic acid binding [GO:0031418]; mRNA N1-methyladenosine dioxygenase activity [GO:1990930]; oxidative DNA demethylase activity [GO:0035516]; oxidative RNA demethylase activity [GO:0035515]; cell population…	cytosol [GO:0005829]; mitochondrion [GO:0005739]; nucleoplasm [GO:0005654]; nucleus [GO:0005634]
Q8IWV1	Lymphocyte transmembrane adapter 1 (Linker for activation of X cells) (Membrane-associated adapter protein LAX)	3	3	3	1	1	1	1	1		SUBCELLULAR LOCATION: Lipid droplet {ECO:0000269|PubMed:31634900}. Cell membrane {ECO:0000269|PubMed:31634900}; Lipid-anchor {ECO:0000305}. Cytoplasm {ECO:0000269|PubMed:11980907, ECO:0000269|PubMed:12135761, ECO:0000269|PubMed:26689472}. Mitochondrion membrane {ECO:0000269|PubMed:11980907, ECO:0000269|PubMed:26689472}. Nucleus {ECO:0000269|PubMed:26689472}.	TRANSMEM 7..27; /note="Helical"; /evidence="ECO:0000255"	cytoplasm [GO:0005737]; cytosol [GO:0005829]; extracellular space [GO:0005615]; integral component of membrane [GO:0016021]; lipid droplet [GO:0005811]; mitochondrial outer membrane [GO:0005741]; mitochondrion [GO:0005739]; nucleus [GO:0005634]; plasma membrane [GO:0005886]; DNA binding [GO:0003677]; electron-transferring-flavoprotein dehydrogenase activity [GO:0004174]; flavin adenine dinucleoti…	cytoplasm [GO:0005737]; cytosol [GO:0005829]; extracellular space [GO:0005615]; integral component of membrane [GO:0016021]; lipid droplet [GO:0005811]; mitochondrial outer membrane [GO:0005741]; mitochondrion [GO:0005739]; nucleus [GO:0005634]; plasma membrane [GO:0005886]
Q16881	Thioredoxin reductase 1, cytoplasmic (TR) (EC 1.8.1.9) (Gene associated with retinoic and interferon-induced mortality 12 protein) (GRIM-12) (Gene associated with retinoic and IFN-induced mortality 12 protein) (KM-102-derived reductase-like factor) (Thioredoxin reductase TR1)	1	1	1	1	1	1	1	1		SUBCELLULAR LOCATION: Cell membrane; Multi-pass membrane protein. Postsynaptic cell membrane; Multi-pass membrane protein.	TRANSMEM 577..597; /note="Helical"; /evidence="ECO:0000255"; TRANSMEM 654..674; /note="Helical"; /evidence="ECO:0000255"; TRANSMEM 835..855; /note="Helical"; /evidence="ECO:0000255"	anchoring junction [GO:0070161]; integral component of plasma membrane [GO:0005887]; intracellular membrane-bounded organelle [GO:0043231]; plasma membrane [GO:0005886]; postsynaptic membrane [GO:0045211]; glutamate receptor activity [GO:0008066]; kainate selective glutamate receptor activity [GO:0015277]; ligand-gated ion channel activity [GO:0015276]; signaling receptor activity [GO:0038023]; t…	anchoring junction [GO:0070161]; integral component of plasma membrane [GO:0005887]; intracellular membrane-bounded organelle [GO:0043231]; plasma membrane [GO:0005886]; postsynaptic membrane [GO:0045211]
Q86Z14	Beta-klotho (BKL) (BetaKlotho) (Klotho beta-like protein)	3	3	3	1	1	1				SUBCELLULAR LOCATION: Nucleus.		chromatin [GO:0000785]; nucleoplasm [GO:0005654]; nucleus [GO:0005634]; chromatin binding [GO:0003682]; DNA-binding transcription activator activity, RNA polymerase II-specific [GO:0001228]; DNA-binding transcription factor activity [GO:0003700]; DNA-binding transcription factor activity, RNA polymerase II-specific [GO:0000981]; RNA polymerase II cis-regulatory region sequence-specific DNA bindin…	chromatin [GO:0000785]; nucleoplasm [GO:0005654]; nucleus [GO:0005634]
Q2TAC2	Coiled-coil domain-containing protein 57	6	6	6	1	1	1				SUBCELLULAR LOCATION: Mitochondrion {ECO:0000250|UniProtKB:A6QPQ5, ECO:0000305|PubMed:11279069}.		cytosolic large ribosomal subunit [GO:0022625]; mitochondrial inner membrane [GO:0005743]; mitochondrial large ribosomal subunit [GO:0005762]; RNA binding [GO:0003723]; structural constituent of ribosome [GO:0003735]; maturation of LSU-rRNA [GO:0000470]; mitochondrial translation [GO:0032543]	cytosolic large ribosomal subunit [GO:0022625]; mitochondrial inner membrane [GO:0005743]; mitochondrial large ribosomal subunit [GO:0005762]
O76000	Putative olfactory receptor 2B3 (Hs6M1-1) (Olfactory receptor OR6-14) (OR6-4) (Olfactory receptor 6-4)	2	2	2	1	1	1	1	1		SUBCELLULAR LOCATION: Microsome membrane {ECO:0000305}; Single-pass membrane protein {ECO:0000305}. Endoplasmic reticulum membrane {ECO:0000305}; Single-pass membrane protein {ECO:0000305}.	TRANSMEM 3..23; /note="Helical; Signal-anchor"; /evidence="ECO:0000255"	cytoplasm [GO:0005737]; endoplasmic reticulum membrane [GO:0005789]; integral component of membrane [GO:0016021]; lipid droplet [GO:0005811]; NAD-retinol dehydrogenase activity [GO:0004745]; NADP-retinol dehydrogenase activity [GO:0052650]; oxidoreductase activity, acting on the CH-OH group of donors, NAD or NADP as acceptor [GO:0016616]; bud elongation involved in lung branching [GO:0060449]; ea…	cytoplasm [GO:0005737]; endoplasmic reticulum membrane [GO:0005789]; integral component of membrane [GO:0016021]; lipid droplet [GO:0005811]
Q14435	Polypeptide N-acetylgalactosaminyltransferase 3 (EC 2.4.1.41) (Polypeptide GalNAc transferase 3) (GalNAc-T3) (pp-GaNTase 3) (Protein-UDP acetylgalactosaminyltransferase 3) (UDP-GalNAc:polypeptide N-acetylgalactosaminyltransferase 3)	2	2	2	1	1	1				SUBCELLULAR LOCATION: Cytoplasm. Nucleus. Chromosome, centromere, kinetochore. Cytoplasm, cytoskeleton, microtubule organizing center, centrosome. Note=Cytoplasmic in interphase cells. Associates with the kinetochores in early prophase. Kinetochore localization requires BUB1, PLK1 and KNL1.		anaphase-promoting complex [GO:0005680]; cytoplasm [GO:0005737]; cytosol [GO:0005829]; kinetochore [GO:0000776]; microtubule organizing center [GO:0005815]; mitotic checkpoint complex [GO:0033597]; outer kinetochore [GO:0000940]; perinuclear region of cytoplasm [GO:0048471]; spindle [GO:0005819]; ATP binding [GO:0005524]; protein kinase activity [GO:0004672]; protein serine kinase activity [GO:01…	anaphase-promoting complex [GO:0005680]; cytoplasm [GO:0005737]; cytosol [GO:0005829]; kinetochore [GO:0000776]; microtubule organizing center [GO:0005815]; mitotic checkpoint complex [GO:0033597]; outer kinetochore [GO:0000940]; perinuclear region of cytoplasm [GO:0048471]; spindle [GO:0005819]
Q9H0M0	NEDD4-like E3 ubiquitin-protein ligase WWP1 (EC 2.3.2.26) (Atrophin-1-interacting protein 5) (AIP5) (HECT-type E3 ubiquitin transferase WWP1) (TGIF-interacting ubiquitin ligase 1) (Tiul1) (WW domain-containing protein 1)	6	6	6	1	1	1
Q9NUT2	Mitochondrial potassium channel ATP-binding subunit (ATP-binding cassette sub-family B member 8, mitochondrial) (ABCB8) (Mitochondrial ATP-binding cassette 1) (M-ABC1) (Mitochondrial sulfonylurea-receptor) (MITOSUR)	1	1	1	1	1	1				SUBCELLULAR LOCATION: Nucleus. Chromosome. Chromosome, centromere. Note=Associates with chromatin. Before prophase it is scattered along chromosome arms. During prophase, most of cohesin complexes dissociate from chromatin probably because of phosphorylation by PLK1, except at centromeres, where cohesin complexes remain. At anaphase, the RAD21 subunit of cohesin is cleaved, leading to the dissoci…		chromatin [GO:0000785]; chromosome [GO:0005694]; chromosome, centromeric region [GO:0000775]; cohesin complex [GO:0008278]; cytosol [GO:0005829]; fibrillar center [GO:0001650]; membrane [GO:0016020]; mitotic spindle pole [GO:0097431]; nuclear matrix [GO:0016363]; nuclear meiotic cohesin complex [GO:0034991]; nucleolus [GO:0005730]; nucleoplasm [GO:0005654]; nucleus [GO:0005634]; chromatin binding…	chromatin [GO:0000785]; chromosome [GO:0005694]; chromosome, centromeric region [GO:0000775]; cohesin complex [GO:0008278]; cytosol [GO:0005829]; fibrillar center [GO:0001650]; membrane [GO:0016020]; mitotic spindle pole [GO:0097431]; nuclear matrix [GO:0016363]; nuclear meiotic cohesin complex [GO:0034991]; nucleolus [GO:0005730]; nucleoplasm [GO:0005654]; nucleus [GO:0005634]
Q5VV11	Putative UPF0633 protein ENSP00000303136	3	3	3	1	1	1	1			SUBCELLULAR LOCATION: Cytoplasm. Cell junction, focal adhesion. Membrane; Peripheral membrane protein. Note=Colocalizes with EF1A1 at actin-rich regions in the cell periphery.		caveola [GO:0005901]; cortical actin cytoskeleton [GO:0030864]; cytoplasm [GO:0005737]; cytosol [GO:0005829]; focal adhesion [GO:0005925]; membrane raft [GO:0045121]; nucleus [GO:0005634]; ruffle membrane [GO:0032587]; GTPase activator activity [GO:0005096]; lipid binding [GO:0008289]; SH2 domain binding [GO:0042169]; actin cytoskeleton organization [GO:0030036]; activation of cysteine-type endop…	caveola [GO:0005901]; cortical actin cytoskeleton [GO:0030864]; cytoplasm [GO:0005737]; cytosol [GO:0005829]; focal adhesion [GO:0005925]; membrane raft [GO:0045121]; nucleus [GO:0005634]; ruffle membrane [GO:0032587]
P21709	Ephrin type-A receptor 1 (hEpha1) (EC 2.7.10.1) (EPH tyrosine kinase) (EPH tyrosine kinase 1) (Erythropoietin-producing hepatoma receptor) (Tyrosine-protein kinase receptor EPH)	3	3	3	1	1	1	1	1		SUBCELLULAR LOCATION: Cell membrane {ECO:0000269|PubMed:12359715}; Single-pass type III membrane protein {ECO:0000269|PubMed:12359715}.	TRANSMEM 38..58; /note="Helical; Signal-anchor for type III membrane protein"; /evidence="ECO:0000255"	cytosol [GO:0005829]; Golgi apparatus [GO:0005794]; integral component of membrane [GO:0016021]; membrane [GO:0016020]; plasma membrane [GO:0005886]; protein kinase binding [GO:0019901]; SH2 domain binding [GO:0042169]; adaptive immune response [GO:0002250]; antigen receptor-mediated signaling pathway [GO:0050851]; B cell activation [GO:0042113]; immune response [GO:0006955]; intracellular signal…	cytosol [GO:0005829]; Golgi apparatus [GO:0005794]; integral component of membrane [GO:0016021]; membrane [GO:0016020]; plasma membrane [GO:0005886]
Q8IX12	Cell division cycle and apoptosis regulator protein 1 (Cell cycle and apoptosis regulatory protein 1) (CARP-1) (Death inducer with SAP domain)	2	2	2	1	1	1				SUBCELLULAR LOCATION: [Isoform 1]: Cytoplasm {ECO:0000269|PubMed:18042542}.; SUBCELLULAR LOCATION: [Isoform 4]: Cytoplasm {ECO:0000269|PubMed:15199063}. Nucleus {ECO:0000269|PubMed:15199063}.; SUBCELLULAR LOCATION: [Isoform 5]: Cytoplasm {ECO:0000269|PubMed:15199063}.		cytosol [GO:0005829]; extracellular exosome [GO:0070062]; fibrillar center [GO:0001650]; mitochondrion [GO:0005739]; nucleoplasm [GO:0005654]; FAD binding [GO:0071949]; glutathione oxidoreductase activity [GO:0097573]; identical protein binding [GO:0042802]; NADPH peroxidase activity [GO:0050137]; thioredoxin-disulfide reductase activity [GO:0004791]; cell population proliferation [GO:0008283]; c…	cytosol [GO:0005829]; extracellular exosome [GO:0070062]; fibrillar center [GO:0001650]; mitochondrion [GO:0005739]; nucleoplasm [GO:0005654]
Q96NB1	Centrosomal protein 20 (FGFR1OP N-terminal-like protein) (FOP-related protein of 20 kDa) (LisH domain-containing protein FOPNL)	4	4	4	1	1	1	1	1		SUBCELLULAR LOCATION: Cell membrane {ECO:0000305}; Single-pass type III membrane protein {ECO:0000305}.	TRANSMEM 997..1017; /note="Helical"; /evidence="ECO:0000255"	integral component of membrane [GO:0016021]; plasma membrane [GO:0005886]; fibroblast growth factor binding [GO:0017134]; fibroblast growth factor receptor binding [GO:0005104]; hydrolase activity, hydrolyzing O-glycosyl compounds [GO:0004553]; carbohydrate metabolic process [GO:0005975]; fibroblast growth factor receptor signaling pathway [GO:0008543]; positive regulation of cell population prol…	integral component of membrane [GO:0016021]; plasma membrane [GO:0005886]
P52429	Diacylglycerol kinase epsilon (DAG kinase epsilon) (EC 2.7.1.107) (Diglyceride kinase epsilon) (DGK-epsilon)	1	1	1	1	1	1				SUBCELLULAR LOCATION: Cytoplasm, cytoskeleton, microtubule organizing center, centrosome {ECO:0000269|PubMed:32402286}. Cytoplasm, cytoskeleton, microtubule organizing center, centrosome, centriolar satellite {ECO:0000269|PubMed:32402286}. Cytoplasm, cytoskeleton, microtubule organizing center, centrosome, centriole {ECO:0000269|PubMed:32402286}. Cytoplasm, cytoskeleton, spindle {ECO:0000269|PubM…		centriolar satellite [GO:0034451]; centriole [GO:0005814]; centrosome [GO:0005813]; cytoplasm [GO:0005737]; spindle microtubule [GO:0005876]; centriole replication [GO:0007099]; cilium assembly [GO:0060271]; G2/M transition of mitotic cell cycle [GO:0000086]; microtubule nucleation [GO:0007020]; positive regulation of mitotic cell cycle [GO:0045931]	centriolar satellite [GO:0034451]; centriole [GO:0005814]; centrosome [GO:0005813]; cytoplasm [GO:0005737]; spindle microtubule [GO:0005876]
Q8TF32	Zinc finger protein 431	12	12	12	1	1	1	1	1		SUBCELLULAR LOCATION: Cell membrane; Multi-pass membrane protein.	TRANSMEM 26..49; /note="Helical; Name=1"; /evidence="ECO:0000255"; TRANSMEM 58..79; /note="Helical; Name=2"; /evidence="ECO:0000255"; TRANSMEM 101..120; /note="Helical; Name=3"; /evidence="ECO:0000255"; TRANSMEM 140..158; /note="Helical; Name=4"; /evidence="ECO:0000255"; TRANSMEM 196..219; /note="Helical; Name=5"; /evidence="ECO:0000255"; TRANSMEM 237..259; /note="Helical; Name=6"; /evidence="ECO…	integral component of membrane [GO:0016021]; plasma membrane [GO:0005886]; G protein-coupled receptor activity [GO:0004930]; olfactory receptor activity [GO:0004984]	integral component of membrane [GO:0016021]; plasma membrane [GO:0005886]
Q6NVY1	3-hydroxyisobutyryl-CoA hydrolase, mitochondrial (EC 3.1.2.4) (3-hydroxyisobutyryl-coenzyme A hydrolase) (HIB-CoA hydrolase) (HIBYL-CoA-H)	4	4	4	1	1	1	1	1		SUBCELLULAR LOCATION: Golgi apparatus, Golgi stack membrane {ECO:0000269|PubMed:9394011}; Single-pass type II membrane protein {ECO:0000269|PubMed:9394011}. Note=Resides preferentially in the trans and medial parts of the Golgi stack.	TRANSMEM 20..37; /note="Helical; Signal-anchor for type II membrane protein"; /evidence="ECO:0000255"	extracellular exosome [GO:0070062]; Golgi apparatus [GO:0005794]; Golgi cisterna membrane [GO:0032580]; Golgi membrane [GO:0000139]; integral component of membrane [GO:0016021]; membrane [GO:0016020]; perinuclear region of cytoplasm [GO:0048471]; calcium ion binding [GO:0005509]; carbohydrate binding [GO:0030246]; manganese ion binding [GO:0030145]; polypeptide N-acetylgalactosaminyltransferase a…	extracellular exosome [GO:0070062]; Golgi apparatus [GO:0005794]; Golgi cisterna membrane [GO:0032580]; Golgi membrane [GO:0000139]; integral component of membrane [GO:0016021]; membrane [GO:0016020]; perinuclear region of cytoplasm [GO:0048471]
Q92611	ER degradation-enhancing alpha-mannosidase-like protein 1	11	11	11	1	1	1	1	1	1			blood microparticle [GO:0072562]; cytosol [GO:0005829]; cytosolic small ribosomal subunit [GO:0022627]; endocytic vesicle lumen [GO:0071682]; extracellular exosome [GO:0070062]; extracellular region [GO:0005576]; extracellular space [GO:0005615]; haptoglobin-hemoglobin complex [GO:0031838]; hemoglobin complex [GO:0005833]; membrane [GO:0016020]; G protein-coupled receptor binding [GO:0001664]; he…	blood microparticle [GO:0072562]; cytosol [GO:0005829]; cytosolic small ribosomal subunit [GO:0022627]; endocytic vesicle lumen [GO:0071682]; extracellular exosome [GO:0070062]; extracellular region [GO:0005576]; extracellular space [GO:0005615]; haptoglobin-hemoglobin complex [GO:0031838]; hemoglobin complex [GO:0005833]; membrane [GO:0016020]
Q9C0B1	Alpha-ketoglutarate-dependent dioxygenase FTO (Fat mass and obesity-associated protein) (U6 small nuclear RNA (2'-O-methyladenosine-N(6)-)-demethylase FTO) (EC 1.14.11.-) (U6 small nuclear RNA N(6)-methyladenosine-demethylase FTO) (EC 1.14.11.-) (mRNA (2'-O-methyladenosine-N(6)-)-demethylase FTO) (m6A(m)-demethylase FTO) (EC 1.14.11.-) (mRNA N(6)-methyladenosine demethylase FTO) (EC 1.14.11.53) (…	1	1	1	1	1	1	1			SUBCELLULAR LOCATION: Cytoplasm {ECO:0000250}. Cell membrane {ECO:0000250}; Peripheral membrane protein {ECO:0000250}. Nucleus {ECO:0000250}.		cytoplasm [GO:0005737]; cytosol [GO:0005829]; extracellular exosome [GO:0070062]; nucleus [GO:0005634]; plasma membrane [GO:0005886]; ubiquitin ligase complex [GO:0000151]; ubiquitin protein ligase activity [GO:0061630]; ubiquitin-protein transferase activity [GO:0004842]; central nervous system development [GO:0007417]; ion transmembrane transport [GO:0034220]; negative regulation of transcripti…	cytoplasm [GO:0005737]; cytosol [GO:0005829]; extracellular exosome [GO:0070062]; nucleus [GO:0005634]; plasma membrane [GO:0005886]; ubiquitin ligase complex [GO:0000151]
P46087	Probable 28S rRNA (cytosine(4447)-C(5))-methyltransferase (EC 2.1.1.-) (Nucleolar protein 1) (Nucleolar protein 2 homolog) (Proliferating-cell nucleolar antigen p120) (Proliferation-associated nucleolar protein p120)	2	2	2	1	1	1	1	1		SUBCELLULAR LOCATION: Mitochondrion inner membrane {ECO:0000269|PubMed:16259955, ECO:0000269|PubMed:31435016}; Multi-pass membrane protein {ECO:0000255|PROSITE-ProRule:PRU00441}.	TRANSMEM 145..165; /note="Helical"; /evidence="ECO:0000255, ECO:0000255|PROSITE-ProRule:PRU00441"; TRANSMEM 196..216; /note="Helical"; /evidence="ECO:0000255, ECO:0000255|PROSITE-ProRule:PRU00441"; TRANSMEM 296..316; /note="Helical"; /evidence="ECO:0000255, ECO:0000255|PROSITE-ProRule:PRU00441"	ATP-binding cassette (ABC) transporter complex [GO:0043190]; integral component of membrane [GO:0016021]; mitochondrial ATP-gated potassium channel complex [GO:0062157]; mitochondrial inner membrane [GO:0005743]; mitochondrial membrane [GO:0031966]; mitochondrion [GO:0005739]; nucleolus [GO:0005730]; nucleoplasm [GO:0005654]; ABC-type transporter activity [GO:0140359]; ATP binding [GO:0005524]; A…	ATP-binding cassette (ABC) transporter complex [GO:0043190]; integral component of membrane [GO:0016021]; mitochondrial ATP-gated potassium channel complex [GO:0062157]; mitochondrial inner membrane [GO:0005743]; mitochondrial membrane [GO:0031966]; mitochondrion [GO:0005739]; nucleolus [GO:0005730]; nucleoplasm [GO:0005654]
Q6ZT89	Solute carrier family 25 member 48	29	29	29	1	1	1
Q9NZJ9	Diphosphoinositol polyphosphate phosphohydrolase 2 (DIPP-2) (EC 3.6.1.52) (Diadenosine 5',5'''-P1,P6-hexaphosphate hydrolase 2) (Nucleoside diphosphate-linked moiety X motif 4) (Nudix motif 4)	1	1	1	1	1	1	1	1		SUBCELLULAR LOCATION: Cell membrane {ECO:0000269|PubMed:19118217}; Single-pass type I membrane protein {ECO:0000269|PubMed:19118217}.	TRANSMEM 548..568; /note="Helical"; /evidence="ECO:0000255"	integral component of plasma membrane [GO:0005887]; neuron projection [GO:0043005]; plasma membrane [GO:0005886]; receptor complex [GO:0043235]; ATP binding [GO:0005524]; fibronectin binding [GO:0001968]; protein kinase activity [GO:0004672]; protein kinase binding [GO:0019901]; transmembrane receptor protein tyrosine kinase activity [GO:0004714]; transmembrane-ephrin receptor activity [GO:000500…	integral component of plasma membrane [GO:0005887]; neuron projection [GO:0043005]; plasma membrane [GO:0005886]; receptor complex [GO:0043235]
P46013	Proliferation marker protein Ki-67 (Antigen identified by monoclonal antibody Ki-67) (Antigen KI-67) (Antigen Ki67)	1	1	1	1	1	1				SUBCELLULAR LOCATION: Cytoplasm, perinuclear region {ECO:0000269|PubMed:12816952}.		nuclear envelope lumen [GO:0005641]; nucleoplasm [GO:0005654]; nucleus [GO:0005634]; perinuclear region of cytoplasm [GO:0048471]; nuclear receptor coactivator activity [GO:0030374]; RNA binding [GO:0003723]; RNA polymerase II cis-regulatory region sequence-specific DNA binding [GO:0000978]; transcription coactivator activity [GO:0003713]; transcription corepressor activity [GO:0003714]; apoptoti…	nuclear envelope lumen [GO:0005641]; nucleoplasm [GO:0005654]; nucleus [GO:0005634]; perinuclear region of cytoplasm [GO:0048471]
Q9P260	RAB11-binding protein RELCH (LisH domain and HEAT repeat-containing protein KIAA1468) (RAB11 binding and LisH domain, coiled-coil and HEAT repeat-containing) (RAB11-binding protein containing LisH, coiled-coil, and HEAT repeats)	5	5	5	1	1	1				SUBCELLULAR LOCATION: Cytoplasm, cytoskeleton, microtubule organizing center, centrosome, centriole {ECO:0000269|PubMed:26643951}. Cell projection, cilium {ECO:0000250}. Cytoplasm, cytoskeleton, cilium basal body {ECO:0000250}. Cytoplasm, cytoskeleton, microtubule organizing center, centrosome {ECO:0000269|PubMed:20551181, ECO:0000269|PubMed:24018379}. Cytoplasmic granule {ECO:0000269|PubMed:2055…		centriolar satellite [GO:0034451]; centriole [GO:0005814]; centrosome [GO:0005813]; ciliary basal body [GO:0036064]; cytoplasm [GO:0005737]; motile cilium [GO:0031514]; nucleoplasm [GO:0005654]; identical protein binding [GO:0042802]; cilium assembly [GO:0060271]; microtubule anchoring [GO:0034453]	centriolar satellite [GO:0034451]; centriole [GO:0005814]; centrosome [GO:0005813]; ciliary basal body [GO:0036064]; cytoplasm [GO:0005737]; motile cilium [GO:0031514]; nucleoplasm [GO:0005654]
Q8IUD2	ELKS/Rab6-interacting/CAST family member 1 (ERC-1) (Rab6-interacting protein 2)	2	2	2	1	1	1	1	1		SUBCELLULAR LOCATION: Membrane {ECO:0000269|PubMed:23542698}; Single-pass membrane protein {ECO:0000255}. Cytoplasm {ECO:0000269|PubMed:23542698}.	TRANSMEM 22..42; /note="Helical"; /evidence="ECO:0000255"	cytoplasm [GO:0005737]; cytosol [GO:0005829]; glutamatergic synapse [GO:0098978]; integral component of membrane [GO:0016021]; membrane [GO:0016020]; nucleoplasm [GO:0005654]; plasma membrane [GO:0005886]; ATP binding [GO:0005524]; diacylglycerol kinase activity [GO:0004143]; kinase activity [GO:0016301]; metal ion binding [GO:0046872]; NAD+ kinase activity [GO:0003951]; diacylglycerol metabolic …	cytoplasm [GO:0005737]; cytosol [GO:0005829]; glutamatergic synapse [GO:0098978]; integral component of membrane [GO:0016021]; membrane [GO:0016020]; nucleoplasm [GO:0005654]; plasma membrane [GO:0005886]
Q9Y2L6	FERM domain-containing protein 4B (GRP1-binding protein GRSP1)	5	5	5	1	1	1				SUBCELLULAR LOCATION: Nucleus {ECO:0000250}.		nucleus [GO:0005634]; chromatin binding [GO:0003682]; DNA-binding transcription factor activity, RNA polymerase II-specific [GO:0000981]; metal ion binding [GO:0046872]; RNA polymerase II cis-regulatory region sequence-specific DNA binding [GO:0000978]; cell differentiation [GO:0030154]; negative regulation of DNA-binding transcription factor activity [GO:0043433]; negative regulation of transcri…	nucleus [GO:0005634]
Q9NXR1	Nuclear distribution protein nudE homolog 1 (NudE)	4	4	4	1	1	1				SUBCELLULAR LOCATION: Mitochondrion {ECO:0000250}.		mitochondrial matrix [GO:0005759]; mitochondrion [GO:0005739]; 3-hydroxyisobutyryl-CoA hydrolase activity [GO:0003860]; branched-chain amino acid catabolic process [GO:0009083]; valine catabolic process [GO:0006574]	mitochondrial matrix [GO:0005759]; mitochondrion [GO:0005739]
Q96A83	Collagen alpha-1(XXVI) chain (Alpha-1 type XXVI collagen) (EMI domain-containing protein 2) (Emilin and multimerin domain-containing protein 2) (Emu2)	3	3	3	1	1	1	1	1		SUBCELLULAR LOCATION: Endoplasmic reticulum membrane {ECO:0000269|PubMed:19934218}; Single-pass type II membrane protein {ECO:0000269|PubMed:19934218}.	TRANSMEM 5..25; /note="Helical; Signal-anchor for type II membrane protein"; /evidence="ECO:0000255"	aggresome [GO:0016235]; endoplasmic reticulum [GO:0005783]; endoplasmic reticulum quality control compartment [GO:0044322]; integral component of endoplasmic reticulum membrane [GO:0030176]; calcium ion binding [GO:0005509]; mannosyl-oligosaccharide 1,2-alpha-mannosidase activity [GO:0004571]; misfolded protein binding [GO:0051787]; carbohydrate metabolic process [GO:0005975]; endoplasmic reticul…	aggresome [GO:0016235]; endoplasmic reticulum [GO:0005783]; endoplasmic reticulum quality control compartment [GO:0044322]; integral component of endoplasmic reticulum membrane [GO:0030176]
P40926	Malate dehydrogenase, mitochondrial (EC 1.1.1.37)	7	7	7	1	1	1				SUBCELLULAR LOCATION: Nucleus {ECO:0000269|PubMed:22002720, ECO:0000269|PubMed:26458103, ECO:0000269|PubMed:28002401, ECO:0000269|PubMed:30197295}. Nucleus speckle {ECO:0000269|PubMed:22002720}. Cytoplasm {ECO:0000269|PubMed:30197295}. Note=Localizes mainly in the nucleus, where it is able to demethylate N(6)-methyladenosine (m6A) and N(6),2'-O-dimethyladenosine cap (m6A(m)) in U6 small nuclear R…		cytoplasm [GO:0005737]; cytosol [GO:0005829]; intracellular membrane-bounded organelle [GO:0043231]; nuclear speck [GO:0016607]; nucleoplasm [GO:0005654]; nucleus [GO:0005634]; plasma membrane [GO:0005886]; DNA-N1-methyladenine dioxygenase activity [GO:0043734]; ferrous iron binding [GO:0008198]; mRNA N6-methyladenosine dioxygenase activity [GO:1990931]; oxidative DNA demethylase activity [GO:003…	cytoplasm [GO:0005737]; cytosol [GO:0005829]; intracellular membrane-bounded organelle [GO:0043231]; nuclear speck [GO:0016607]; nucleoplasm [GO:0005654]; nucleus [GO:0005634]; plasma membrane [GO:0005886]
Q96DR5	BPI fold-containing family A member 2 (Parotid secretory protein) (PSP) (Short palate, lung and nasal epithelium carcinoma-associated protein 2)	1	1	1	1	1	1				SUBCELLULAR LOCATION: Nucleus, nucleolus {ECO:0000269|PubMed:12429849}.		nucleolus [GO:0005730]; nucleoplasm [GO:0005654]; RNA binding [GO:0003723]; rRNA (cytosine-C5-)-methyltransferase activity [GO:0009383]; maturation of LSU-rRNA [GO:0000470]; positive regulation of cell population proliferation [GO:0008284]; regulation of signal transduction by p53 class mediator [GO:1901796]; ribosomal large subunit assembly [GO:0000027]; RNA methylation [GO:0001510]; rRNA base m…	nucleolus [GO:0005730]; nucleoplasm [GO:0005654]
Q9NVV4	Poly(A) RNA polymerase, mitochondrial (PAP) (EC 2.7.7.19) (PAP-associated domain-containing protein 1) (Polynucleotide adenylyltransferase) (Terminal uridylyltransferase 1) (TUTase 1) (mtPAP)	9	9	9	1	1	1				SUBCELLULAR LOCATION: Mitochondrion inner membrane {ECO:0000250}; Multi-pass membrane protein {ECO:0000250}.	TRANSMEM 9..29; /note="Helical; Name=1"; /evidence="ECO:0000255"; TRANSMEM 61..81; /note="Helical; Name=2"; /evidence="ECO:0000255"; TRANSMEM 107..127; /note="Helical; Name=3"; /evidence="ECO:0000255"; TRANSMEM 189..209; /note="Helical; Name=4"; /evidence="ECO:0000255"; TRANSMEM 217..237; /note="Helical; Name=5"; /evidence="ECO:0000255"; TRANSMEM 277..295; /note="Helical; Name=6"; /evidence="ECO:…	integral component of membrane [GO:0016021]; mitochondrial inner membrane [GO:0005743]; mitochondrion [GO:0005739]; transmembrane transporter activity [GO:0022857]	integral component of membrane [GO:0016021]; mitochondrial inner membrane [GO:0005743]; mitochondrion [GO:0005739]
P01023	Alpha-2-macroglobulin (Alpha-2-M) (C3 and PZP-like alpha-2-macroglobulin domain-containing protein 5)	26	26	26	2	2	2				SUBCELLULAR LOCATION: Cytoplasm {ECO:0000269|PubMed:12121577}.		cytoplasm [GO:0005737]; cytosol [GO:0005829]; nucleus [GO:0005634]; bis(5'-adenosyl)-hexaphosphatase activity [GO:0034431]; bis(5'-adenosyl)-pentaphosphatase activity [GO:0034432]; diphosphoinositol-polyphosphate diphosphatase activity [GO:0008486]; endopolyphosphatase activity [GO:0000298]; inositol diphosphate pentakisphosphate diphosphatase activity [GO:0052842]; inositol diphosphate tetrakisp…	cytoplasm [GO:0005737]; cytosol [GO:0005829]; nucleus [GO:0005634]
Q9BZ95	Histone-lysine N-methyltransferase NSD3 (EC 2.1.1.370) (EC 2.1.1.371) (Nuclear SET domain-containing protein 3) (Protein whistle) (WHSC1-like 1 isoform 9 with methyltransferase activity to lysine) (Wolf-Hirschhorn syndrome candidate 1-like protein 1) (WHSC1-like protein 1)	1	1	1	1.5	1	2				SUBCELLULAR LOCATION: Chromosome {ECO:0000269|PubMed:15896774, ECO:0000269|PubMed:22002106, ECO:0000269|PubMed:27362226, ECO:0000269|PubMed:9510506}. Nucleus {ECO:0000269|PubMed:10878551, ECO:0000269|PubMed:22002106}. Nucleus, nucleolus {ECO:0000269|PubMed:10878551, ECO:0000269|PubMed:22002106, ECO:0000269|PubMed:2674163, ECO:0000269|PubMed:8799815}. Note=Associates with the surface of the mitoti…		chromosome [GO:0005694]; membrane [GO:0016020]; nuclear body [GO:0016604]; nucleolus [GO:0005730]; nucleoplasm [GO:0005654]; nucleus [GO:0005634]; ATP binding [GO:0005524]; DNA binding [GO:0003677]; protein C-terminus binding [GO:0008022]; RNA binding [GO:0003723]; cell cycle [GO:0007049]; cell population proliferation [GO:0008283]; regulation of chromatin organization [GO:1902275]; regulation of…	chromosome [GO:0005694]; membrane [GO:0016020]; nuclear body [GO:0016604]; nucleolus [GO:0005730]; nucleoplasm [GO:0005654]; nucleus [GO:0005634]
Q9UJX6	Anaphase-promoting complex subunit 2 (APC2) (Cyclosome subunit 2)	1	1	1	1	1	1				SUBCELLULAR LOCATION: Recycling endosome {ECO:0000269|PubMed:29514919}. Golgi apparatus, trans-Golgi network {ECO:0000269|PubMed:29514919}. Note=Translocated to the trans-Golgi network area in an OSBP-dependent manner (PubMed:29514919). Colocalizes with RAB11A in recycling endosomes (By similarity). Found in a complex composed of RELCH, OSBP1 and RAB11A (By similarity). {ECO:0000250|UniProtKB:Q14…		recycling endosome [GO:0055037]; trans-Golgi network [GO:0005802]; intracellular cholesterol transport [GO:0032367]	recycling endosome [GO:0055037]; trans-Golgi network [GO:0005802]
Q3KR16	Pleckstrin homology domain-containing family G member 6 (PH domain-containing family G member 6) (Myosin-interacting guanine nucleotide exchange factor) (MyoGEF)	2	2	2	1	1	1	1			SUBCELLULAR LOCATION: Cytoplasm, cytoskeleton, microtubule organizing center, centrosome {ECO:0000269|PubMed:27224062}. Cytoplasm {ECO:0000250|UniProtKB:Q811U3}. Membrane {ECO:0000250}; Peripheral membrane protein {ECO:0000250}. Golgi apparatus membrane {ECO:0000250}; Peripheral membrane protein {ECO:0000250}. Presynaptic cell membrane {ECO:0000250|UniProtKB:Q811U3}. Note=Recruited on Golgi membr…		anchoring junction [GO:0070161]; centrosome [GO:0005813]; ciliary basal body [GO:0036064]; cytoplasm [GO:0005737]; cytoskeleton of presynaptic active zone [GO:0048788]; Golgi membrane [GO:0000139]; IkappaB kinase complex [GO:0008385]; presynaptic membrane [GO:0042734]; synapse [GO:0045202]; cadherin binding [GO:0045296]; PDZ domain binding [GO:0030165]; small GTPase binding [GO:0031267]; structur…	anchoring junction [GO:0070161]; centrosome [GO:0005813]; ciliary basal body [GO:0036064]; cytoplasm [GO:0005737]; cytoskeleton of presynaptic active zone [GO:0048788]; Golgi membrane [GO:0000139]; IkappaB kinase complex [GO:0008385]; presynaptic membrane [GO:0042734]; synapse [GO:0045202]
Q0VF96	Cingulin-like protein 1 (Junction-associated coiled-coil protein) (Paracingulin)	1	1	1	1	1	1				SUBCELLULAR LOCATION: Cytoplasm, cytoskeleton {ECO:0000250|UniProtKB:Q920B0}. Cell junction, tight junction {ECO:0000250|UniProtKB:Q920B0}. Cell junction, adherens junction {ECO:0000250|UniProtKB:Q920B0}. Note=Colocalized with PARD3 at adherens junction and tight junction. {ECO:0000250|UniProtKB:Q920B0}.		adherens junction [GO:0005912]; bicellular tight junction [GO:0005923]; cytoplasm [GO:0005737]; cytoskeleton [GO:0005856]; extracellular space [GO:0005615]; ruffle [GO:0001726]; establishment of epithelial cell polarity [GO:0090162]	adherens junction [GO:0005912]; bicellular tight junction [GO:0005923]; cytoplasm [GO:0005737]; cytoskeleton [GO:0005856]; extracellular space [GO:0005615]; ruffle [GO:0001726]
Q8N122	Regulatory-associated protein of mTOR (Raptor) (p150 target of rapamycin (TOR)-scaffold protein)	3	3	3	1	1	1				SUBCELLULAR LOCATION: Cytoplasm, cytoskeleton. Cytoplasm, cytoskeleton, microtubule organizing center, centrosome. Chromosome, centromere, kinetochore. Cytoplasm, cytoskeleton, spindle. Cleavage furrow. Note=Localizes to the interphase and S phase centrosome. During mitosis, partially associated with the mitotic spindle. Concentrates at the plus ends of microtubules coincident with kinetochores i…		centrosome [GO:0005813]; cleavage furrow [GO:0032154]; cytosol [GO:0005829]; kinesin complex [GO:0005871]; kinetochore [GO:0000776]; membrane [GO:0016020]; microtubule [GO:0005874]; spindle pole centrosome [GO:0031616]; synapse [GO:0045202]; identical protein binding [GO:0042802]; microtubule binding [GO:0008017]; protein domain specific binding [GO:0019904]; cell division [GO:0051301]; cell migr…	centrosome [GO:0005813]; cleavage furrow [GO:0032154]; cytosol [GO:0005829]; kinesin complex [GO:0005871]; kinetochore [GO:0000776]; membrane [GO:0016020]; microtubule [GO:0005874]; spindle pole centrosome [GO:0031616]; synapse [GO:0045202]
Q96HH9	GRAM domain-containing protein 2B (HCV NS3-transactivated protein 2)	7	7	7	1	1	1		1		SUBCELLULAR LOCATION: Secreted, extracellular space, extracellular matrix.		collagen trimer [GO:0005581]; collagen-containing extracellular matrix [GO:0062023]; endoplasmic reticulum lumen [GO:0005788]; extracellular region [GO:0005576]; Golgi apparatus [GO:0005794]; plasma membrane [GO:0005886]; positive regulation of cell-substrate adhesion [GO:0010811]	collagen trimer [GO:0005581]; collagen-containing extracellular matrix [GO:0062023]; endoplasmic reticulum lumen [GO:0005788]; extracellular region [GO:0005576]; Golgi apparatus [GO:0005794]; plasma membrane [GO:0005886]
Q8WY54	Protein phosphatase 1E (EC 3.1.3.16) (Ca(2+)/calmodulin-dependent protein kinase phosphatase N) (CaMKP-N) (CaMKP-nucleus) (CaMKN) (Partner of PIX 1) (Partner of PIX-alpha) (Partner of PIXA)	3	3	3	1	1	1				SUBCELLULAR LOCATION: Mitochondrion matrix {ECO:0000250|UniProtKB:P04636}.		cytoplasm [GO:0005737]; extracellular exosome [GO:0070062]; membrane [GO:0016020]; mitochondrial matrix [GO:0005759]; mitochondrion [GO:0005739]; nucleus [GO:0005634]; L-malate dehydrogenase activity [GO:0030060]; malate dehydrogenase (NADP+) activity [GO:0046554]; protein self-association [GO:0043621]; RNA binding [GO:0003723]; aerobic respiration [GO:0009060]; gluconeogenesis [GO:0006094]; mala…	cytoplasm [GO:0005737]; extracellular exosome [GO:0070062]; membrane [GO:0016020]; mitochondrial matrix [GO:0005759]; mitochondrion [GO:0005739]; nucleus [GO:0005634]
P14780	Matrix metalloproteinase-9 (MMP-9) (EC 3.4.24.35) (92 kDa gelatinase) (92 kDa type IV collagenase) (Gelatinase B) (GELB) [Cleaved into: 67 kDa matrix metalloproteinase-9; 82 kDa matrix metalloproteinase-9]	3	3	3	1	1	1		1		SUBCELLULAR LOCATION: Secreted {ECO:0000250}.		extracellular exosome [GO:0070062]; extracellular region [GO:0005576]; extracellular space [GO:0005615]; secretory granule [GO:0030141]; lipopolysaccharide binding [GO:0001530]; defense response to bacterium [GO:0042742]	extracellular exosome [GO:0070062]; extracellular region [GO:0005576]; extracellular space [GO:0005615]; secretory granule [GO:0030141]
Q02809	Procollagen-lysine,2-oxoglutarate 5-dioxygenase 1 (EC 1.14.11.4) (Lysyl hydroxylase 1) (LH1)	4	4	4	1	1	1				SUBCELLULAR LOCATION: Cytoplasm {ECO:0000269|PubMed:18172165}. Mitochondrion {ECO:0000269|PubMed:15547249, ECO:0000269|PubMed:15769737}.		intracellular membrane-bounded organelle [GO:0043231]; mitochondrion [GO:0005739]; nucleoplasm [GO:0005654]; ATP binding [GO:0005524]; identical protein binding [GO:0042802]; magnesium ion binding [GO:0000287]; manganese ion binding [GO:0030145]; nucleotidyltransferase activity [GO:0016779]; polynucleotide adenylyltransferase activity [GO:0004652]; protein homodimerization activity [GO:0042803]; …	intracellular membrane-bounded organelle [GO:0043231]; mitochondrion [GO:0005739]; nucleoplasm [GO:0005654]
Q8IY21	Probable ATP-dependent RNA helicase DDX60 (EC 3.6.4.13) (DEAD box protein 60)	2	2	2	1	1	1		1		SUBCELLULAR LOCATION: Secreted {ECO:0000269|PubMed:6203908}.		blood microparticle [GO:0072562]; collagen-containing extracellular matrix [GO:0062023]; extracellular exosome [GO:0070062]; extracellular region [GO:0005576]; extracellular space [GO:0005615]; platelet alpha granule lumen [GO:0031093]; brain-derived neurotrophic factor binding [GO:0048403]; calcium-dependent protein binding [GO:0048306]; endopeptidase inhibitor activity [GO:0004866]; enzyme bind…	blood microparticle [GO:0072562]; collagen-containing extracellular matrix [GO:0062023]; extracellular exosome [GO:0070062]; extracellular region [GO:0005576]; extracellular space [GO:0005615]; platelet alpha granule lumen [GO:0031093]
Q9H082	Ras-related protein Rab-33B	2	2	2	1	1	1				SUBCELLULAR LOCATION: Nucleus {ECO:0000250}. Chromosome {ECO:0000250}.		chromatin [GO:0000785]; nucleoplasm [GO:0005654]; nucleus [GO:0005634]; histone methyltransferase activity (H3-K36 specific) [GO:0046975]; histone-lysine N-methyltransferase activity [GO:0018024]; metal ion binding [GO:0046872]; transcription regulator activator activity [GO:0140537]; chromatin organization [GO:0006325]; histone methylation [GO:0016571]; positive regulation of histone H3-K36 trim…	chromatin [GO:0000785]; nucleoplasm [GO:0005654]; nucleus [GO:0005634]
Q9UK59	Lariat debranching enzyme (EC 3.1.-.-)	2	2	2	1	1	1						anaphase-promoting complex [GO:0005680]; cytosol [GO:0005829]; nucleoplasm [GO:0005654]; ubiquitin protein ligase binding [GO:0031625]; anaphase-promoting complex-dependent catabolic process [GO:0031145]; cell differentiation [GO:0030154]; cell division [GO:0051301]; metaphase/anaphase transition of mitotic cell cycle [GO:0007091]; negative regulation of gene expression [GO:0010629]; nervous syst…	anaphase-promoting complex [GO:0005680]; cytosol [GO:0005829]; nucleoplasm [GO:0005654]
P53804	E3 ubiquitin-protein ligase TTC3 (EC 2.3.2.27) (Protein DCRR1) (RING finger protein 105) (RING-type E3 ubiquitin transferase TTC3) (TPR repeat protein D) (Tetratricopeptide repeat protein 3) (TPR repeat protein 3)	4	4	4	1	1	1	1			SUBCELLULAR LOCATION: Cell projection, microvillus {ECO:0000269|PubMed:17881735}. Cytoplasm, cytoskeleton, spindle {ECO:0000269|PubMed:16721066}. Cytoplasm, cytoskeleton, spindle pole {ECO:0000269|PubMed:16721066}. Cleavage furrow {ECO:0000269|PubMed:16721066}. Note=During mitosis, localizes to the spindle pole, central spindle and cleavage furrow (PubMed:16721066). In epithelial cells, recruited…		cell junction [GO:0030054]; centrosome [GO:0005813]; cleavage furrow [GO:0032154]; cytosol [GO:0005829]; microvillus [GO:0005902]; spindle pole [GO:0000922]; GTPase activator activity [GO:0005096]; guanyl-nucleotide exchange factor activity [GO:0005085]; regulation of small GTPase mediated signal transduction [GO:0051056]	cell junction [GO:0030054]; centrosome [GO:0005813]; cleavage furrow [GO:0032154]; cytosol [GO:0005829]; microvillus [GO:0005902]; spindle pole [GO:0000922]
Q8IYW2	Cilia- and flagella-associated protein 46 (Tetratricopeptide repeat protein 40)	1	1	1	1	1	1				SUBCELLULAR LOCATION: Cell junction, tight junction {ECO:0000250|UniProtKB:Q6AW69}. Note=Localizes to the apical junction complex composed of tight and adherens junctions (PubMed:22891260). In the liver and kidney, it is also found along non-junctional actin filament bundles in addition to the apical junction (By similarity). {ECO:0000250|UniProtKB:Q6AW69, ECO:0000269|PubMed:22891260}.		bicellular tight junction [GO:0005923]; myosin complex [GO:0016459]; protein-containing complex [GO:0032991]; actin filament organization [GO:0007015]; negative regulation of small GTPase mediated signal transduction [GO:0051058]; negative regulation of stress fiber assembly [GO:0051497]; protein localization to cell-cell junction [GO:0150105]	bicellular tight junction [GO:0005923]; myosin complex [GO:0016459]; protein-containing complex [GO:0032991]
O60749	Sorting nexin-2 (Transformation-related gene 9 protein) (TRG-9)	2	2	2	1	1	1				SUBCELLULAR LOCATION: Cytoplasm. Lysosome. Cytoplasmic granule {ECO:0000269|PubMed:25940091}. Note=Targeting to lysosomes depends on amino acid availability. In arsenite-stressed cells, accumulates in stress granules when associated with SPAG5 and association with lysosomes is drastically decreased.		cytoplasm [GO:0005737]; cytoplasmic stress granule [GO:0010494]; cytosol [GO:0005829]; dendrite [GO:0030425]; lysosomal membrane [GO:0005765]; lysosome [GO:0005764]; neuronal cell body [GO:0043025]; nucleoplasm [GO:0005654]; TORC1 complex [GO:0031931]; 14-3-3 protein binding [GO:0071889]; protein kinase activator activity [GO:0030295]; protein kinase binding [GO:0019901]; protein serine/threonine…	cytoplasm [GO:0005737]; cytoplasmic stress granule [GO:0010494]; cytosol [GO:0005829]; dendrite [GO:0030425]; lysosomal membrane [GO:0005765]; lysosome [GO:0005764]; neuronal cell body [GO:0043025]; nucleoplasm [GO:0005654]; TORC1 complex [GO:0031931]
Q92575	UBX domain-containing protein 4 (Erasin) (UBX domain-containing protein 2)	6	6	6	1	1	1						cytoplasmic microtubule [GO:0005881]; identical protein binding [GO:0042802]	cytoplasmic microtubule [GO:0005881]
P11215	Integrin alpha-M (CD11 antigen-like family member B) (CR-3 alpha chain) (Cell surface glycoprotein MAC-1 subunit alpha) (Leukocyte adhesion receptor MO1) (Neutrophil adherence receptor) (CD antigen CD11b)	1	1	1	1	1	1				SUBCELLULAR LOCATION: Nucleus {ECO:0000269|PubMed:15496589, ECO:0000269|PubMed:16269004}. Cytoplasm {ECO:0000269|PubMed:15496589, ECO:0000269|PubMed:16269004}. Note=A truncated form, major form, with the C-terminal part missing, is mostly found in the cytoplasm and a little in the nucleus. The full-length, minor form, is found in the nucleus. {ECO:0000269|PubMed:15496589, ECO:0000269|PubMed:16269…		mitochondrion [GO:0005739]; nucleolus [GO:0005730]; nucleoplasm [GO:0005654]; nucleus [GO:0005634]; protein-containing complex [GO:0032991]; metal ion binding [GO:0046872]; myosin phosphatase activity [GO:0017018]; protein serine/threonine phosphatase activity [GO:0004722]; cellular response to xenobiotic stimulus [GO:0071466]; negative regulation of protein kinase activity [GO:0006469]; peptidyl…	mitochondrion [GO:0005739]; nucleolus [GO:0005730]; nucleoplasm [GO:0005654]; nucleus [GO:0005634]; protein-containing complex [GO:0032991]
O75362	Zinc finger protein 217	4	4	4	1	1	1		1		SUBCELLULAR LOCATION: Secreted, extracellular space, extracellular matrix {ECO:0000269|PubMed:2551898}.		collagen-containing extracellular matrix [GO:0062023]; extracellular exosome [GO:0070062]; extracellular region [GO:0005576]; extracellular space [GO:0005615]; ficolin-1-rich granule lumen [GO:1904813]; tertiary granule lumen [GO:1904724]; collagen binding [GO:0005518]; endopeptidase activity [GO:0004175]; identical protein binding [GO:0042802]; metalloendopeptidase activity [GO:0004222]; metallo…	collagen-containing extracellular matrix [GO:0062023]; extracellular exosome [GO:0070062]; extracellular region [GO:0005576]; extracellular space [GO:0005615]; ficolin-1-rich granule lumen [GO:1904813]; tertiary granule lumen [GO:1904724]
Q9ULD5	Zinc finger protein 777	2	2	2	1	1	1	1			SUBCELLULAR LOCATION: Rough endoplasmic reticulum membrane; Peripheral membrane protein; Lumenal side.		catalytic complex [GO:1902494]; endoplasmic reticulum [GO:0005783]; endoplasmic reticulum membrane [GO:0005789]; extracellular exosome [GO:0070062]; rough endoplasmic reticulum membrane [GO:0030867]; iron ion binding [GO:0005506]; L-ascorbic acid binding [GO:0031418]; procollagen-lysine 5-dioxygenase activity [GO:0008475]; epidermis development [GO:0008544]; peptidyl-lysine hydroxylation [GO:0017…	catalytic complex [GO:1902494]; endoplasmic reticulum [GO:0005783]; endoplasmic reticulum membrane [GO:0005789]; extracellular exosome [GO:0070062]; rough endoplasmic reticulum membrane [GO:0030867]
Q8IZJ6	Inactive L-threonine 3-dehydrogenase, mitochondrial (Short chain dehydrogenase/reductase family 14E member 1 pseudogene)	1	1	1	1	1	1				SUBCELLULAR LOCATION: Cytoplasm {ECO:0000269|PubMed:21791617}.		cytoplasm [GO:0005737]; cytosol [GO:0005829]; intermediate filament cytoskeleton [GO:0045111]; ATP binding [GO:0005524]; ATP hydrolysis activity [GO:0016887]; double-stranded DNA binding [GO:0003690]; double-stranded RNA binding [GO:0003725]; RNA helicase activity [GO:0003724]; single-stranded RNA binding [GO:0003727]; defense response to virus [GO:0051607]; innate immune response [GO:0045087]; p…	cytoplasm [GO:0005737]; cytosol [GO:0005829]; intermediate filament cytoskeleton [GO:0045111]
Q9Y606	tRNA pseudouridine synthase A (EC 5.4.99.12) (tRNA pseudouridine(38-40) synthase) (tRNA pseudouridylate synthase I) (tRNA-uridine isomerase I)	6	6	6	1	1	1				SUBCELLULAR LOCATION: Golgi apparatus membrane {ECO:0000250|UniProtKB:O35963}; Lipid-anchor {ECO:0000305}. Golgi apparatus, cis-Golgi network {ECO:0000269|PubMed:18448665}. Note=Under starvation conditions punctate RAB33B-positive structures are often observed in the cytoplasm. {ECO:0000250|UniProtKB:O35963}.		endosome [GO:0005768]; Golgi apparatus [GO:0005794]; Golgi lumen [GO:0005796]; Golgi membrane [GO:0000139]; presynapse [GO:0098793]; GTP binding [GO:0005525]; GTPase activity [GO:0003924]; autophagosome assembly [GO:0000045]; intra-Golgi vesicle-mediated transport [GO:0006891]; negative regulation of constitutive secretory pathway [GO:1903434]; protein localization to Golgi apparatus [GO:0034067]…	endosome [GO:0005768]; Golgi apparatus [GO:0005794]; Golgi lumen [GO:0005796]; Golgi membrane [GO:0000139]; presynapse [GO:0098793]
O95453	Poly(A)-specific ribonuclease PARN (EC 3.1.13.4) (Deadenylating nuclease) (Deadenylation nuclease) (Polyadenylate-specific ribonuclease)	3	3	3	1	1	1				SUBCELLULAR LOCATION: Nucleus {ECO:0000305}.		nucleoplasm [GO:0005654]; nucleus [GO:0005634]; metal ion binding [GO:0046872]; RNA binding [GO:0003723]; RNA lariat debranching enzyme activity [GO:0008419]; mRNA splicing, via spliceosome [GO:0000398]; RNA splicing, via transesterification reactions [GO:0000375]	nucleoplasm [GO:0005654]; nucleus [GO:0005634]
Q9H5K3	Protein O-mannose kinase (POMK) (EC 2.7.1.183) (Protein kinase-like protein SgK196) (Sugen kinase 196)	1	1	1	1	1	1				SUBCELLULAR LOCATION: Nucleus {ECO:0000269|PubMed:20059950, ECO:0000269|PubMed:30203323}. Cytoplasm {ECO:0000269|PubMed:30203323}. Golgi apparatus {ECO:0000250|UniProtKB:D3ZSP7}. Note=Nuclear localization may be dependent on the proteolytic cleavage of full length protein in the cytoplasm (PubMed:30203323). This cleavage may reveal an N-terminal nuclear localization signal, allowing N-terminal fr…		cytosol [GO:0005829]; Golgi apparatus [GO:0005794]; nucleolus [GO:0005730]; nucleoplasm [GO:0005654]; nucleus [GO:0005634]; metal ion binding [GO:0046872]; ubiquitin-protein transferase activity [GO:0004842]; protein K48-linked ubiquitination [GO:0070936]; ubiquitin-dependent protein catabolic process [GO:0006511]	cytosol [GO:0005829]; Golgi apparatus [GO:0005794]; nucleolus [GO:0005730]; nucleoplasm [GO:0005654]; nucleus [GO:0005634]
Q9BZ76	Contactin-associated protein-like 3 (Cell recognition molecule Caspr3)	1	1	1	1	1	1				SUBCELLULAR LOCATION: Cytoplasm, cytoskeleton, cilium axoneme {ECO:0000250|UniProtKB:A8ICS9}.		axoneme [GO:0005930]; axoneme assembly [GO:0035082]; cilium movement involved in cell motility [GO:0060294]	axoneme [GO:0005930]
Q9UNS2	COP9 signalosome complex subunit 3 (SGN3) (Signalosome subunit 3) (JAB1-containing signalosome subunit 3)	3	3	3	1	1	1				SUBCELLULAR LOCATION: Early endosome membrane {ECO:0000269|PubMed:16179610, ECO:0000269|PubMed:17101778}; Peripheral membrane protein {ECO:0000269|PubMed:16179610, ECO:0000269|PubMed:17101778}; Cytoplasmic side {ECO:0000269|PubMed:16179610, ECO:0000269|PubMed:17101778}. Cell projection, lamellipodium {ECO:0000269|PubMed:20604901}. Note=Colocalized with SORT1 to tubular endosomal membrane structur…		cytoplasm [GO:0005737]; cytosol [GO:0005829]; early endosome membrane [GO:0031901]; endosome [GO:0005768]; endosome membrane [GO:0010008]; lamellipodium [GO:0030027]; lysosome [GO:0005764]; membrane [GO:0016020]; protein-containing complex [GO:0032991]; retromer complex [GO:0030904]; retromer, tubulation complex [GO:0030905]; cadherin binding [GO:0045296]; epidermal growth factor receptor binding…	cytoplasm [GO:0005737]; cytosol [GO:0005829]; early endosome membrane [GO:0031901]; endosome [GO:0005768]; endosome membrane [GO:0010008]; lamellipodium [GO:0030027]; lysosome [GO:0005764]; membrane [GO:0016020]; protein-containing complex [GO:0032991]; retromer complex [GO:0030904]; retromer, tubulation complex [GO:0030905]
Q13395	Probable methyltransferase TARBP1 (EC 2.1.1.-) (TAR RNA-binding protein 1) (TAR RNA-binding protein of 185 kDa) (TRP-185)	7	7	7	1	1	1	1			SUBCELLULAR LOCATION: Endoplasmic reticulum membrane {ECO:0000269|PubMed:16968747}; Peripheral membrane protein {ECO:0000269|PubMed:16968747}. Nucleus envelope {ECO:0000269|PubMed:16968747}. Note=Both the N- and the C-terminus face the cytosol. Also found in the nucleus envelope contiguous to the ER. {ECO:0000269|PubMed:16968747}.		cytosol [GO:0005829]; endoplasmic reticulum [GO:0005783]; endoplasmic reticulum membrane [GO:0005789]; nuclear envelope [GO:0005635]; response to unfolded protein [GO:0006986]; ubiquitin-dependent ERAD pathway [GO:0030433]	cytosol [GO:0005829]; endoplasmic reticulum [GO:0005783]; endoplasmic reticulum membrane [GO:0005789]; nuclear envelope [GO:0005635]
Q96PF1	Protein-glutamine gamma-glutamyltransferase Z (Transglutaminase Z) (TG(Z)) (TGZ) (TGase Z) (EC 2.3.2.13) (Transglutaminase-7) (TGase-7)	1	1	1	1	1	1	1	1		SUBCELLULAR LOCATION: Cell membrane {ECO:0000269|PubMed:21193407}; Single-pass type I membrane protein {ECO:0000305}. Membrane raft {ECO:0000269|PubMed:21193407}; Single-pass type I membrane protein {ECO:0000305}.	TRANSMEM 1105..1128; /note="Helical"; /evidence="ECO:0000255"	cell surface [GO:0009986]; external side of plasma membrane [GO:0009897]; extracellular exosome [GO:0070062]; extracellular space [GO:0005615]; integrin alphaM-beta2 complex [GO:0034688]; integrin complex [GO:0008305]; plasma membrane [GO:0005886]; plasma membrane raft [GO:0044853]; specific granule membrane [GO:0035579]; tertiary granule membrane [GO:0070821]; amyloid-beta binding [GO:0001540]; …	cell surface [GO:0009986]; external side of plasma membrane [GO:0009897]; extracellular exosome [GO:0070062]; extracellular space [GO:0005615]; integrin alphaM-beta2 complex [GO:0034688]; integrin complex [GO:0008305]; plasma membrane [GO:0005886]; plasma membrane raft [GO:0044853]; specific granule membrane [GO:0035579]; tertiary granule membrane [GO:0070821]
Q9BZS1	Forkhead box protein P3 (Scurfin) [Cleaved into: Forkhead box protein P3, C-terminally processed; Forkhead box protein P3 41 kDa form]	1	1	1	1	1	1				SUBCELLULAR LOCATION: Nucleus {ECO:0000305}.		histone deacetylase complex [GO:0000118]; mitochondrion [GO:0005739]; nuclear speck [GO:0016607]; nucleoplasm [GO:0005654]; nucleus [GO:0005634]; DNA-binding transcription factor activity [GO:0003700]; DNA-binding transcription factor activity, RNA polymerase II-specific [GO:0000981]; DNA-binding transcription repressor activity, RNA polymerase II-specific [GO:0001227]; metal ion binding [GO:0046…	histone deacetylase complex [GO:0000118]; mitochondrion [GO:0005739]; nuclear speck [GO:0016607]; nucleoplasm [GO:0005654]; nucleus [GO:0005634]
Q8IW92	Beta-galactosidase-1-like protein 2 (EC 3.2.1.-)	4	4	4	1	1	1				SUBCELLULAR LOCATION: Nucleus {ECO:0000269|PubMed:25560148}.		nucleus [GO:0005634]; DNA-binding transcription factor activity, RNA polymerase II-specific [GO:0000981]; metal ion binding [GO:0046872]; RNA polymerase II cis-regulatory region sequence-specific DNA binding [GO:0000978]; negative regulation of cell population proliferation [GO:0008285]; negative regulation of transcription, DNA-templated [GO:0045892]; protein heterooligomerization [GO:0051291]; …	nucleus [GO:0005634]
Q5JQC4	Cancer/testis antigen 47A (Cancer/testis antigen 47) (CT47)	9	9	9	1	1	1				SUBCELLULAR LOCATION: Mitochondrion {ECO:0000250|UniProtKB:Q8MIR0}.		mitochondrial inner membrane [GO:0005743]; L-threonine 3-dehydrogenase activity [GO:0008743]; threonine catabolic process [GO:0006567]	mitochondrial inner membrane [GO:0005743]
Q9Y697	Cysteine desulfurase, mitochondrial (EC 2.8.1.7)	2	2	2	1	1	1				SUBCELLULAR LOCATION: [Isoform 1]: Mitochondrion {ECO:0000269|PubMed:17056637, ECO:0000305|PubMed:15772074}.; SUBCELLULAR LOCATION: [Isoform 2]: Nucleus {ECO:0000269|PubMed:17056637, ECO:0000305|PubMed:15772074}. Cytoplasm {ECO:0000305|PubMed:15772074}.		cytoplasm [GO:0005737]; mitochondrial matrix [GO:0005759]; mitochondrion [GO:0005739]; nucleoplasm [GO:0005654]; nucleus [GO:0005634]; pseudouridine synthase activity [GO:0009982]; RNA binding [GO:0003723]; steroid receptor RNA activator RNA binding [GO:0002153]; tRNA binding [GO:0000049]; tRNA pseudouridine synthase activity [GO:0106029]; mitochondrial tRNA pseudouridine synthesis [GO:0070902]; …	cytoplasm [GO:0005737]; mitochondrial matrix [GO:0005759]; mitochondrion [GO:0005739]; nucleoplasm [GO:0005654]; nucleus [GO:0005634]
Q15048	Leucine-rich repeat-containing protein 14	1	1	1	1	1	1				SUBCELLULAR LOCATION: Nucleus {ECO:0000269|PubMed:9736620}. Cytoplasm {ECO:0000269|PubMed:9736620}. Nucleus, nucleolus {ECO:0000269|PubMed:12429849, ECO:0000269|PubMed:22442037}. Note=Some nuclear fraction is nucleolar.		cytoplasm [GO:0005737]; cytosol [GO:0005829]; nuclear speck [GO:0016607]; nucleolus [GO:0005730]; nucleus [GO:0005634]; 3'-5'-exoribonuclease activity [GO:0000175]; cation binding [GO:0043169]; metal ion binding [GO:0046872]; mRNA 3'-UTR binding [GO:0003730]; nuclease activity [GO:0004518]; poly(A)-specific ribonuclease activity [GO:0004535]; protein kinase binding [GO:0019901]; RNA binding [GO:0…	cytoplasm [GO:0005737]; cytosol [GO:0005829]; nuclear speck [GO:0016607]; nucleolus [GO:0005730]; nucleus [GO:0005634]
Q9H0U3	Magnesium transporter protein 1 (MagT1) (Dolichyl-diphosphooligosaccharide--protein glycosyltransferase subunit MAGT1) (Oligosaccharyl transferase subunit MAGT1) (Implantation-associated protein) (IAP)	5	5	5	1	1	1	1	1		SUBCELLULAR LOCATION: Endoplasmic reticulum membrane {ECO:0000305}; Single-pass type II membrane protein {ECO:0000305}.	TRANSMEM 21..43; /note="Helical; Signal-anchor for type II membrane protein"; /evidence="ECO:0000255"	endoplasmic reticulum membrane [GO:0005789]; integral component of membrane [GO:0016021]; ATP binding [GO:0005524]; carbohydrate kinase activity [GO:0019200]; phosphotransferase activity, alcohol group as acceptor [GO:0016773]; protein kinase activity [GO:0004672]; brain development [GO:0007420]; carbohydrate phosphorylation [GO:0046835]; learning or memory [GO:0007611]; neuromuscular process [GO…	endoplasmic reticulum membrane [GO:0005789]; integral component of membrane [GO:0016021]
O00308	NEDD4-like E3 ubiquitin-protein ligase WWP2 (EC 2.3.2.26) (Atrophin-1-interacting protein 2) (AIP2) (HECT-type E3 ubiquitin transferase WWP2) (WW domain-containing protein 2)	6	6	6	1	1	1	1	1	1	SUBCELLULAR LOCATION: Membrane {ECO:0000305}; Single-pass membrane protein {ECO:0000305}.	TRANSMEM 18..40; /note="Helical"; /evidence="ECO:0000255"	endoplasmic reticulum lumen [GO:0005788]; integral component of membrane [GO:0016021]; glutathione peroxidase activity [GO:0004602]; peroxidase activity [GO:0004601]; cellular response to oxidative stress [GO:0034599]	endoplasmic reticulum lumen [GO:0005788]; integral component of membrane [GO:0016021]
Q9BQE5	Apolipoprotein L2 (Apolipoprotein L-II) (ApoL-II)	2	2	2	1	1	1	1	1		SUBCELLULAR LOCATION: [Isoform 1]: Cell membrane {ECO:0000305}; Single-pass type I membrane protein {ECO:0000305}.; SUBCELLULAR LOCATION: [Isoform 2]: Secreted {ECO:0000305}.	TRANSMEM 1246..1266; /note="Helical"; /evidence="ECO:0000255"	extracellular region [GO:0005576]; integral component of membrane [GO:0016021]; plasma membrane [GO:0005886]; cell adhesion [GO:0007155]; cell recognition [GO:0008037]	extracellular region [GO:0005576]; integral component of membrane [GO:0016021]; plasma membrane [GO:0005886]
Q9H1E5	Thioredoxin-related transmembrane protein 4 (Thioredoxin domain-containing protein 13)	5	5	5	1	1	1				SUBCELLULAR LOCATION: Cytoplasm {ECO:0000269|PubMed:9535219}. Nucleus {ECO:0000269|PubMed:9535219}.		COP9 signalosome [GO:0008180]; cytoplasm [GO:0005737]; cytosol [GO:0005829]; nucleoplasm [GO:0005654]; nucleus [GO:0005634]; perinuclear region of cytoplasm [GO:0048471]; in utero embryonic development [GO:0001701]; protein deneddylation [GO:0000338]; protein neddylation [GO:0045116]; regulation of DNA damage response, signal transduction by p53 class mediator resulting in transcription of p21 cl…	COP9 signalosome [GO:0008180]; cytoplasm [GO:0005737]; cytosol [GO:0005829]; nucleoplasm [GO:0005654]; nucleus [GO:0005634]; perinuclear region of cytoplasm [GO:0048471]
P01706	Immunoglobulin lambda variable 2-11 (Ig gamma lambda chain V-II region DOT) (Ig lambda chain V-II region BOH) (Ig lambda chain V-II region BUR) (Ig lambda chain V-II region NIG-58) (Ig lambda chain V-II region TRO) (Ig lambda chain V-II region WIN)	1	1	1	1	1	1						nucleus [GO:0005634]; RNA binding [GO:0003723]; tRNA (guanine) methyltransferase activity [GO:0016423]; regulation of transcription by RNA polymerase II [GO:0006357]; tRNA methylation [GO:0030488]	nucleus [GO:0005634]
Q9P2I0	Cleavage and polyadenylation specificity factor subunit 2 (Cleavage and polyadenylation specificity factor 100 kDa subunit) (CPSF 100 kDa subunit)	2	2	2	1	1	1						metal ion binding [GO:0046872]; protein-glutamine gamma-glutamyltransferase activity [GO:0003810]; peptide cross-linking [GO:0018149]
Q8IWJ2	GRIP and coiled-coil domain-containing protein 2 (185 kDa Golgi coiled-coil protein) (GCC185) (CLL-associated antigen KW-11) (CTCL tumor antigen se1-1) (Ran-binding protein 2-like 4) (RanBP2L4) (Renal carcinoma antigen NY-REN-53)	4	4	4	1	1	1				SUBCELLULAR LOCATION: Nucleus {ECO:0000255|PROSITE-ProRule:PRU00089, ECO:0000269|PubMed:17360565, ECO:0000269|PubMed:18354202, ECO:0000269|PubMed:22678915, ECO:0000269|PubMed:23396208, ECO:0000269|PubMed:23973222, ECO:0000269|PubMed:23973223}. Cytoplasm {ECO:0000269|PubMed:22678915}. Note=Predominantly expressed in the cytoplasm in activated conventional T-cells whereas predominantly expressed in…		chromatin [GO:0000785]; cytoplasm [GO:0005737]; nucleoplasm [GO:0005654]; nucleus [GO:0005634]; protein-containing complex [GO:0032991]; DNA binding [GO:0003677]; DNA-binding transcription factor activity [GO:0003700]; DNA-binding transcription factor activity, RNA polymerase II-specific [GO:0000981]; DNA-binding transcription repressor activity, RNA polymerase II-specific [GO:0001227]; histone a…	chromatin [GO:0000785]; cytoplasm [GO:0005737]; nucleoplasm [GO:0005654]; nucleus [GO:0005634]; protein-containing complex [GO:0032991]
Q9NQT8	Kinesin-like protein KIF13B (Kinesin-like protein GAKIN)	2	2	2	1	1	1		1		SUBCELLULAR LOCATION: Secreted {ECO:0000305}.		extracellular region [GO:0005576]; vacuole [GO:0005773]; beta-galactosidase activity [GO:0004565]; carbohydrate metabolic process [GO:0005975]	extracellular region [GO:0005576]; vacuole [GO:0005773]
P0CG39	POTE ankyrin domain family member J	4	4	4	1	1	1
P55265	Double-stranded RNA-specific adenosine deaminase (DRADA) (EC 3.5.4.37) (136 kDa double-stranded RNA-binding protein) (p136) (Interferon-inducible protein 4) (IFI-4) (K88DSRBP)	4	3	5	1	1	1				SUBCELLULAR LOCATION: [Isoform Mitochondrial]: Mitochondrion {ECO:0000269|PubMed:19454487, ECO:0000269|PubMed:26702583, ECO:0000269|PubMed:9885568}.; SUBCELLULAR LOCATION: [Isoform Cytoplasmic]: Cytoplasm {ECO:0000269|PubMed:9885568}. Nucleus {ECO:0000269|PubMed:19454487, ECO:0000269|PubMed:9885568}.		cytosol [GO:0005829]; iron-sulfur cluster assembly complex [GO:1990229]; mitochondrial matrix [GO:0005759]; mitochondrion [GO:0005739]; nucleoplasm [GO:0005654]; nucleus [GO:0005634]; cysteine desulfurase activity [GO:0031071]; iron-sulfur cluster binding [GO:0051536]; metal ion binding [GO:0046872]; protein homodimerization activity [GO:0042803]; pyridoxal phosphate binding [GO:0030170]; [2Fe-2S…	cytosol [GO:0005829]; iron-sulfur cluster assembly complex [GO:1990229]; mitochondrial matrix [GO:0005759]; mitochondrion [GO:0005739]; nucleoplasm [GO:0005654]; nucleus [GO:0005634]
Q99259	Glutamate decarboxylase 1 (EC 4.1.1.15) (67 kDa glutamic acid decarboxylase) (GAD-67) (Glutamate decarboxylase 67 kDa isoform)	2	2	2	1	1	1				SUBCELLULAR LOCATION: Cytoplasm {ECO:0000269|PubMed:27426725}.		cytoplasm [GO:0005737]; kinase binding [GO:0019900]; negative regulation of NF-kappaB transcription factor activity [GO:0032088]; negative regulation of toll-like receptor signaling pathway [GO:0034122]	cytoplasm [GO:0005737]
Q3SXM5	Inactive hydroxysteroid dehydrogenase-like protein 1 (Short chain dehydrogenase/reductase family 12C member 3)	4.33333	3	7	1.33333	1	2	1	1		SUBCELLULAR LOCATION: Cell membrane {ECO:0000269|PubMed:19717468}; Multi-pass membrane protein {ECO:0000269|PubMed:19717468}. Endoplasmic reticulum {ECO:0000269|PubMed:25135935}. Endoplasmic reticulum membrane {ECO:0000250}; Multi-pass membrane protein {ECO:0000250}.	TRANSMEM 185..205; /note="Helical"; /evidence="ECO:0000255"; TRANSMEM 210..230; /note="Helical"; /evidence="ECO:0000255"; TRANSMEM 271..291; /note="Helical"; /evidence="ECO:0000255"; TRANSMEM 301..321; /note="Helical"; /evidence="ECO:0000255"	azurophil granule membrane [GO:0035577]; endoplasmic reticulum [GO:0005783]; endoplasmic reticulum membrane [GO:0005789]; integral component of plasma membrane [GO:0005887]; membrane [GO:0016020]; oligosaccharyltransferase complex [GO:0008250]; plasma membrane [GO:0005886]; magnesium ion transmembrane transporter activity [GO:0015095]; cognition [GO:0050890]; magnesium ion transport [GO:0015693];…	azurophil granule membrane [GO:0035577]; endoplasmic reticulum [GO:0005783]; endoplasmic reticulum membrane [GO:0005789]; integral component of plasma membrane [GO:0005887]; membrane [GO:0016020]; oligosaccharyltransferase complex [GO:0008250]; plasma membrane [GO:0005886]
Q8NGS9	Olfactory receptor 13C2 (Olfactory receptor OR9-12)	3	3	3	1	1	1				SUBCELLULAR LOCATION: Nucleus {ECO:0000269|PubMed:19274063, ECO:0000269|PubMed:20858735}.		cytoplasm [GO:0005737]; cytosol [GO:0005829]; extracellular exosome [GO:0070062]; membrane [GO:0016020]; nucleus [GO:0005634]; ubiquitin ligase complex [GO:0000151]; RNA polymerase II-specific DNA-binding transcription factor binding [GO:0061629]; transcription factor binding [GO:0008134]; ubiquitin protein ligase activity [GO:0061630]; ubiquitin-protein transferase activity [GO:0004842]; extrace…	cytoplasm [GO:0005737]; cytosol [GO:0005829]; extracellular exosome [GO:0070062]; membrane [GO:0016020]; nucleus [GO:0005634]; ubiquitin ligase complex [GO:0000151]
Q9NYU1	UDP-glucose:glycoprotein glucosyltransferase 2 (UGT2) (hUGT2) (EC 2.4.1.-) (UDP--Glc:glycoprotein glucosyltransferase 2) (UDP-glucose ceramide glucosyltransferase-like 1)	8	8	8	1	1	1				SUBCELLULAR LOCATION: Cytoplasm {ECO:0000305}.		endoplasmic reticulum membrane [GO:0005789]; extracellular region [GO:0005576]; membrane [GO:0016020]; high-density lipoprotein particle binding [GO:0008035]; lipid binding [GO:0008289]; signaling receptor binding [GO:0005102]; acute-phase response [GO:0006953]; cholesterol metabolic process [GO:0008203]; lipid metabolic process [GO:0006629]; lipid transport [GO:0006869]; lipoprotein metabolic pr…	endoplasmic reticulum membrane [GO:0005789]; extracellular region [GO:0005576]; membrane [GO:0016020]
Q9UPN6	SR-related and CTD-associated factor 8 (CDC5L complex-associated protein 7) (RNA-binding motif protein 16)	4	4	4	1	1	1	1	1		SUBCELLULAR LOCATION: Nucleus inner membrane {ECO:0000250|UniProtKB:Q8C0L0}; Single-pass type I membrane protein {ECO:0000255}.	TRANSMEM 190..210; /note="Helical"; /evidence="ECO:0000255"	endomembrane system [GO:0012505]; integral component of membrane [GO:0016021]; nuclear inner membrane [GO:0005637]; disulfide oxidoreductase activity [GO:0015036]	endomembrane system [GO:0012505]; integral component of membrane [GO:0016021]; nuclear inner membrane [GO:0005637]
Q9NQ38	Serine protease inhibitor Kazal-type 5 (Lympho-epithelial Kazal-type-related inhibitor) (LEKTI) [Cleaved into: Hemofiltrate peptide HF6478; Hemofiltrate peptide HF7665]	19	19	19	1	1	1	1	1		SUBCELLULAR LOCATION: Secreted {ECO:0000303|PubMed:20176268, ECO:0000303|PubMed:22158414}. Cell membrane {ECO:0000303|PubMed:20176268, ECO:0000303|PubMed:22158414}.		extracellular region [GO:0005576]; extracellular space [GO:0005615]; immunoglobulin complex [GO:0019814]; plasma membrane [GO:0005886]; antigen binding [GO:0003823]; adaptive immune response [GO:0002250]; immune response [GO:0006955]	extracellular region [GO:0005576]; extracellular space [GO:0005615]; immunoglobulin complex [GO:0019814]; plasma membrane [GO:0005886]
Q5T4B2	Inactive glycosyltransferase 25 family member 3 (Cerebral endothelial cell adhesion molecule)	2	2	2	1	1	1				SUBCELLULAR LOCATION: Nucleus {ECO:0000305}.		membrane [GO:0016020]; mRNA cleavage and polyadenylation specificity factor complex [GO:0005847]; nucleoplasm [GO:0005654]; RNA binding [GO:0003723]; mRNA 3'-end processing by stem-loop binding and cleavage [GO:0006398]; mRNA polyadenylation [GO:0006378]; pre-mRNA cleavage required for polyadenylation [GO:0098789]	membrane [GO:0016020]; mRNA cleavage and polyadenylation specificity factor complex [GO:0005847]; nucleoplasm [GO:0005654]
Q92618	Zinc finger protein 516	1	1	1	1	1	1	1			SUBCELLULAR LOCATION: Cytoplasm. Golgi apparatus, trans-Golgi network membrane; Peripheral membrane protein.		cytosol [GO:0005829]; Golgi apparatus [GO:0005794]; membrane [GO:0016020]; nucleoplasm [GO:0005654]; trans-Golgi network [GO:0005802]; identical protein binding [GO:0042802]; small GTPase binding [GO:0031267]; Golgi ribbon formation [GO:0090161]; late endosome to Golgi transport [GO:0034499]; microtubule anchoring [GO:0034453]; microtubule organizing center organization [GO:0031023]; protein loca…	cytosol [GO:0005829]; Golgi apparatus [GO:0005794]; membrane [GO:0016020]; nucleoplasm [GO:0005654]; trans-Golgi network [GO:0005802]
Q6ZQQ6	WD repeat-containing protein 87 (Testis development protein NYD-SP11)	1	1	1	1	1	1				SUBCELLULAR LOCATION: Cytoplasm, cytoskeleton {ECO:0000269|PubMed:20194617}. Cell projection, axon {ECO:0000269|PubMed:20194617}. Note=accumulates at the distal part of the microtubules in the tips of axons, but not of dendrites.		axon [GO:0030424]; cytoplasm [GO:0005737]; kinesin complex [GO:0005871]; microtubule [GO:0005874]; 14-3-3 protein binding [GO:0071889]; ATP binding [GO:0005524]; ATP hydrolysis activity [GO:0016887]; microtubule binding [GO:0008017]; microtubule motor activity [GO:0003777]; protein kinase binding [GO:0019901]; microtubule-based movement [GO:0007018]; protein targeting [GO:0006605]; regulation of …	axon [GO:0030424]; cytoplasm [GO:0005737]; kinesin complex [GO:0005871]; microtubule [GO:0005874]
P46020	Phosphorylase b kinase regulatory subunit alpha, skeletal muscle isoform (Phosphorylase kinase alpha M subunit)	2	2	2	1	1	1		1				extracellular exosome [GO:0070062]; extracellular space [GO:0005615]; retina homeostasis [GO:0001895]	extracellular exosome [GO:0070062]; extracellular space [GO:0005615]
Q5T447	E3 ubiquitin-protein ligase HECTD3 (EC 2.3.2.26) (HECT domain-containing protein 3) (HECT-type E3 ubiquitin transferase HECTD3)	1	1	1	1	1	1				SUBCELLULAR LOCATION: [Isoform 1]: Cytoplasm {ECO:0000269|PubMed:7565688}. Nucleus {ECO:0000269|PubMed:24753571, ECO:0000269|PubMed:7565688}. Note=Shuttles between the cytoplasm and nucleus (PubMed:7565688, PubMed:24753571). Nuclear import is mediated by TNPO1 (PubMed:24753571). {ECO:0000269|PubMed:24753571, ECO:0000269|PubMed:7565688}.; SUBCELLULAR LOCATION: [Isoform 5]: Cytoplasm {ECO:0000269|P…		cytoplasm [GO:0005737]; membrane [GO:0016020]; nucleolus [GO:0005730]; nucleoplasm [GO:0005654]; nucleus [GO:0005634]; supraspliceosomal complex [GO:0044530]; DNA binding [GO:0003677]; double-stranded RNA adenosine deaminase activity [GO:0003726]; double-stranded RNA binding [GO:0003725]; metal ion binding [GO:0046872]; RNA binding [GO:0003723]; tRNA-specific adenosine deaminase activity [GO:0008…	cytoplasm [GO:0005737]; membrane [GO:0016020]; nucleolus [GO:0005730]; nucleoplasm [GO:0005654]; nucleus [GO:0005634]; supraspliceosomal complex [GO:0044530]
Q16740	ATP-dependent Clp protease proteolytic subunit, mitochondrial (EC 3.4.21.92) (Endopeptidase Clp)	7	7	7	1	1	1	1					axon terminus [GO:0043679]; cell cortex [GO:0005938]; clathrin-sculpted gamma-aminobutyric acid transport vesicle membrane [GO:0061202]; cytoplasm [GO:0005737]; inhibitory synapse [GO:0060077]; plasma membrane [GO:0005886]; presynaptic active zone [GO:0048786]; vesicle membrane [GO:0012506]; carboxy-lyase activity [GO:0016831]; glutamate decarboxylase activity [GO:0004351]; identical protein bind…	axon terminus [GO:0043679]; cell cortex [GO:0005938]; clathrin-sculpted gamma-aminobutyric acid transport vesicle membrane [GO:0061202]; cytoplasm [GO:0005737]; inhibitory synapse [GO:0060077]; plasma membrane [GO:0005886]; presynaptic active zone [GO:0048786]; vesicle membrane [GO:0012506]
Q13435	Splicing factor 3B subunit 2 (Pre-mRNA-splicing factor SF3b 145 kDa subunit) (SF3b145) (Spliceosome-associated protein 145) (SAP 145)	3	3	3	1	1	1				SUBCELLULAR LOCATION: Mitochondrion {ECO:0000269|PubMed:19026618}.		intermediate filament cytoskeleton [GO:0045111]; intracellular membrane-bounded organelle [GO:0043231]; mitochondrion [GO:0005739]	intermediate filament cytoskeleton [GO:0045111]; intracellular membrane-bounded organelle [GO:0043231]; mitochondrion [GO:0005739]
O60784	Target of Myb protein 1	7	7	7	1	1	1	1	1		SUBCELLULAR LOCATION: Cell membrane; Multi-pass membrane protein.	TRANSMEM 26..46; /note="Helical; Name=1"; /evidence="ECO:0000255"; TRANSMEM 55..75; /note="Helical; Name=2"; /evidence="ECO:0000255"; TRANSMEM 100..120; /note="Helical; Name=3"; /evidence="ECO:0000255"; TRANSMEM 140..160; /note="Helical; Name=4"; /evidence="ECO:0000255"; TRANSMEM 198..217; /note="Helical; Name=5"; /evidence="ECO:0000255"; TRANSMEM 238..258; /note="Helical; Name=6"; /evidence="ECO…	integral component of membrane [GO:0016021]; nucleoplasm [GO:0005654]; plasma membrane [GO:0005886]; G protein-coupled receptor activity [GO:0004930]; olfactory receptor activity [GO:0004984]	integral component of membrane [GO:0016021]; nucleoplasm [GO:0005654]; plasma membrane [GO:0005886]
P83111	Serine beta-lactamase-like protein LACTB, mitochondrial (EC 3.4.-.-)	3	3	3	1	1	1				SUBCELLULAR LOCATION: Endoplasmic reticulum lumen {ECO:0000255|PROSITE-ProRule:PRU10138, ECO:0000269|PubMed:12913004}. Endoplasmic reticulum-Golgi intermediate compartment {ECO:0000255|PROSITE-ProRule:PRU10138, ECO:0000269|PubMed:12913004}.		endoplasmic reticulum [GO:0005783]; endoplasmic reticulum lumen [GO:0005788]; endoplasmic reticulum quality control compartment [GO:0044322]; endoplasmic reticulum-Golgi intermediate compartment [GO:0005793]; protein-containing complex [GO:0032991]; UDP-glucose:glycoprotein glucosyltransferase activity [GO:0003980]; unfolded protein binding [GO:0051082]; endoplasmic reticulum mannose trimming [GO…	endoplasmic reticulum [GO:0005783]; endoplasmic reticulum lumen [GO:0005788]; endoplasmic reticulum quality control compartment [GO:0044322]; endoplasmic reticulum-Golgi intermediate compartment [GO:0005793]; protein-containing complex [GO:0032991]
P29350	Tyrosine-protein phosphatase non-receptor type 6 (EC 3.1.3.48) (Hematopoietic cell protein-tyrosine phosphatase) (Protein-tyrosine phosphatase 1C) (PTP-1C) (Protein-tyrosine phosphatase SHP-1) (SH-PTP1)	3	3	3	1	1	1				SUBCELLULAR LOCATION: Nucleus {ECO:0000269|PubMed:11101529, ECO:0000269|PubMed:31104839, ECO:0000269|PubMed:9528809}. Nucleus matrix {ECO:0000269|PubMed:9528809}. Note=Detected in granular nuclear foci which correspond to sites of active transcription. {ECO:0000269|PubMed:31104839, ECO:0000269|PubMed:9528809}.		cytoplasm [GO:0005737]; mRNA cleavage factor complex [GO:0005849]; nuclear matrix [GO:0016363]; nucleoplasm [GO:0005654]; nucleus [GO:0005634]; mRNA binding [GO:0003729]; RNA binding [GO:0003723]; RNA polymerase core enzyme binding [GO:0043175]; RNA polymerase II C-terminal domain phosphoserine binding [GO:1990269]; RNA polymerase II complex binding [GO:0000993]; mRNA polyadenylation [GO:0006378]…	cytoplasm [GO:0005737]; mRNA cleavage factor complex [GO:0005849]; nuclear matrix [GO:0016363]; nucleoplasm [GO:0005654]; nucleus [GO:0005634]
P09619	Platelet-derived growth factor receptor beta (PDGF-R-beta) (PDGFR-beta) (EC 2.7.10.1) (Beta platelet-derived growth factor receptor) (Beta-type platelet-derived growth factor receptor) (CD140 antigen-like family member B) (Platelet-derived growth factor receptor 1) (PDGFR-1) (CD antigen CD140b)	1	1	1	1	1	1		1		SUBCELLULAR LOCATION: Secreted.		cell cortex [GO:0005938]; cytoplasm [GO:0005737]; cytosol [GO:0005829]; endoplasmic reticulum [GO:0005783]; endoplasmic reticulum membrane [GO:0005789]; epidermal lamellar body [GO:0097209]; extracellular region [GO:0005576]; intracellular membrane-bounded organelle [GO:0043231]; perinuclear region of cytoplasm [GO:0048471]; serine-type endopeptidase inhibitor activity [GO:0004867]; cell differen…	cell cortex [GO:0005938]; cytoplasm [GO:0005737]; cytosol [GO:0005829]; endoplasmic reticulum [GO:0005783]; endoplasmic reticulum membrane [GO:0005789]; epidermal lamellar body [GO:0097209]; extracellular region [GO:0005576]; intracellular membrane-bounded organelle [GO:0043231]; perinuclear region of cytoplasm [GO:0048471]
Q2VWA4	SKI family transcriptional corepressor 2 (Functional Smad-suppressing element on chromosome 18) (Fussel-18) (LBX1 corepressor 1-like protein) (Ladybird homeobox corepressor 1-like protein)	3	3	3	1	1	1				SUBCELLULAR LOCATION: Endoplasmic reticulum lumen {ECO:0000255|PROSITE-ProRule:PRU10138}.		endoplasmic reticulum lumen [GO:0005788]; plasma membrane [GO:0005886]; identical protein binding [GO:0042802]; cell adhesion [GO:0007155]; leukocyte cell-cell adhesion [GO:0007159]	endoplasmic reticulum lumen [GO:0005788]; plasma membrane [GO:0005886]
O00541	Pescadillo homolog	3	3	3	1	1	1				SUBCELLULAR LOCATION: Nucleus {ECO:0000250|UniProtKB:Q7TSH3}.		nucleus [GO:0005634]; cis-regulatory region sequence-specific DNA binding [GO:0000987]; DNA-binding transcription factor activity, RNA polymerase II-specific [GO:0000981]; DNA-binding transcription factor binding [GO:0140297]; metal ion binding [GO:0046872]; RNA polymerase II cis-regulatory region sequence-specific DNA binding [GO:0000978]; adipose tissue development [GO:0060612]; brown fat cell …	nucleus [GO:0005634]
Q2M1K9	Zinc finger protein 423 (Olf1/EBF-associated zinc finger protein) (hOAZ) (Smad- and Olf-interacting zinc finger protein)	1	1	1	1	1	1
Q5VW38	Protein GPR107 (Lung seven transmembrane receptor 1)	2	2	2	1	1	1	1			SUBCELLULAR LOCATION: Cell membrane {ECO:0000305}; Lipid-anchor {ECO:0000305}; Cytoplasmic side {ECO:0000305}.		cytosol [GO:0005829]; phosphorylase kinase complex [GO:0005964]; plasma membrane [GO:0005886]; calmodulin binding [GO:0005516]; phosphorylase kinase activity [GO:0004689]; generation of precursor metabolites and energy [GO:0006091]; glycogen metabolic process [GO:0005977]	cytosol [GO:0005829]; phosphorylase kinase complex [GO:0005964]; plasma membrane [GO:0005886]
Q9BZL4	Protein phosphatase 1 regulatory subunit 12C (Protein phosphatase 1 myosin-binding subunit of 85 kDa) (Protein phosphatase 1 myosin-binding subunit p85)	2	2	2	1	1	1				SUBCELLULAR LOCATION: Cytoplasm, perinuclear region {ECO:0000250}.		perinuclear region of cytoplasm [GO:0048471]; syntaxin binding [GO:0019905]; ubiquitin-protein transferase activity [GO:0004842]; proteasome-mediated ubiquitin-dependent protein catabolic process [GO:0043161]	perinuclear region of cytoplasm [GO:0048471]
Q7Z6M2	F-box only protein 33	6	6	6	1	1	1				SUBCELLULAR LOCATION: Mitochondrion matrix {ECO:0000269|PubMed:10525407, ECO:0000269|PubMed:22354088}.		endopeptidase Clp complex [GO:0009368]; mitochondrial matrix [GO:0005759]; mitochondrion [GO:0005739]; ATP-dependent peptidase activity [GO:0004176]; ATPase binding [GO:0051117]; endopeptidase activity [GO:0004175]; identical protein binding [GO:0042802]; peptidase activity [GO:0008233]; serine-type endopeptidase activity [GO:0004252]; membrane protein proteolysis [GO:0033619]; protein quality co…	endopeptidase Clp complex [GO:0009368]; mitochondrial matrix [GO:0005759]; mitochondrion [GO:0005739]
Q9NU22	Midasin (Dynein-related AAA-ATPase MDN1) (MIDAS-containing protein)	2	2	2	1	1	1				SUBCELLULAR LOCATION: Nucleus {ECO:0000269|PubMed:27720643, ECO:0000269|PubMed:28541300}. Nucleus speckle {ECO:0000269|PubMed:16923959}.		catalytic step 2 spliceosome [GO:0071013]; nuclear speck [GO:0016607]; nucleoplasm [GO:0005654]; nucleus [GO:0005634]; precatalytic spliceosome [GO:0071011]; spliceosomal complex [GO:0005681]; U12-type spliceosomal complex [GO:0005689]; U2 snRNP [GO:0005686]; U2-type precatalytic spliceosome [GO:0071005]; U2-type spliceosomal complex [GO:0005684]; RNA binding [GO:0003723]; mRNA processing [GO:000…	catalytic step 2 spliceosome [GO:0071013]; nuclear speck [GO:0016607]; nucleoplasm [GO:0005654]; nucleus [GO:0005634]; precatalytic spliceosome [GO:0071011]; spliceosomal complex [GO:0005681]; U12-type spliceosomal complex [GO:0005689]; U2 snRNP [GO:0005686]; U2-type precatalytic spliceosome [GO:0071005]; U2-type spliceosomal complex [GO:0005684]
Q0VG06	Fanconi anemia core complex-associated protein 100 (Fanconi anemia-associated protein of 100 kDa)	3	3	3	1	1	1	1			SUBCELLULAR LOCATION: Cytoplasm {ECO:0000305}. Membrane {ECO:0000305}; Peripheral membrane protein {ECO:0000305}.		azurophil granule membrane [GO:0035577]; cytoplasm [GO:0005737]; cytosol [GO:0005829]; early endosome [GO:0005769]; endosome [GO:0005768]; extracellular exosome [GO:0070062]; membrane [GO:0016020]; plasma membrane [GO:0005886]; specific granule membrane [GO:0035579]; clathrin binding [GO:0030276]; phosphatidylinositol binding [GO:0035091]; ubiquitin binding [GO:0043130]; endocytosis [GO:0006897];…	azurophil granule membrane [GO:0035577]; cytoplasm [GO:0005737]; cytosol [GO:0005829]; early endosome [GO:0005769]; endosome [GO:0005768]; extracellular exosome [GO:0070062]; membrane [GO:0016020]; plasma membrane [GO:0005886]; specific granule membrane [GO:0035579]
P08590	Myosin light chain 3 (Cardiac myosin light chain 1) (CMLC1) (Myosin light chain 1, slow-twitch muscle B/ventricular isoform) (MLC1SB) (Ventricular myosin alkali light chain) (Ventricular myosin light chain 1) (VLCl) (Ventricular/slow twitch myosin alkali light chain) (MLC-lV/sb)	2	2	2	1	1	1				SUBCELLULAR LOCATION: Mitochondrion {ECO:0000269|PubMed:11551941, ECO:0000269|PubMed:19858488, ECO:0000269|PubMed:28329758}.		cytosol [GO:0005829]; mitochondrion [GO:0005739]; identical protein binding [GO:0042802]; peptidase activity [GO:0008233]; lipid metabolic process [GO:0006629]; proteolysis [GO:0006508]; regulation of lipid metabolic process [GO:0019216]	cytosol [GO:0005829]; mitochondrion [GO:0005739]
P36575	Arrestin-C (Cone arrestin) (C-arrestin) (cArr) (Retinal cone arrestin-3) (X-arrestin)	2	2	2	1	1	1				SUBCELLULAR LOCATION: Cytoplasm. Nucleus. Note=In neurons, translocates into the nucleus after treatment with angiotensin II (By similarity). Shuttles between the cytoplasm and nucleus via its association with PDPK1. {ECO:0000250}.		alpha-beta T cell receptor complex [GO:0042105]; cell-cell junction [GO:0005911]; cytoplasm [GO:0005737]; cytosol [GO:0005829]; extracellular exosome [GO:0070062]; extracellular region [GO:0005576]; membrane [GO:0016020]; nucleolus [GO:0005730]; nucleoplasm [GO:0005654]; nucleus [GO:0005634]; protein-containing complex [GO:0032991]; specific granule lumen [GO:0035580]; tertiary granule lumen [GO:…	alpha-beta T cell receptor complex [GO:0042105]; cell-cell junction [GO:0005911]; cytoplasm [GO:0005737]; cytosol [GO:0005829]; extracellular exosome [GO:0070062]; extracellular region [GO:0005576]; membrane [GO:0016020]; nucleolus [GO:0005730]; nucleoplasm [GO:0005654]; nucleus [GO:0005634]; protein-containing complex [GO:0032991]; specific granule lumen [GO:0035580]; tertiary granule lumen [GO:…
A6NMZ7	Collagen alpha-6(VI) chain	1	1	1	1	1	1	1	1		SUBCELLULAR LOCATION: Cell membrane; Single-pass type I membrane protein. Cytoplasmic vesicle. Lysosome lumen. Note=After ligand binding, the autophosphorylated receptor is ubiquitinated and internalized, leading to its degradation.	TRANSMEM 533..553; /note="Helical"; /evidence="ECO:0000255"	apical plasma membrane [GO:0016324]; cell surface [GO:0009986]; cytoplasm [GO:0005737]; cytoplasmic vesicle [GO:0031410]; focal adhesion [GO:0005925]; Golgi apparatus [GO:0005794]; integral component of plasma membrane [GO:0005887]; intracellular membrane-bounded organelle [GO:0043231]; intrinsic component of plasma membrane [GO:0031226]; lysosomal lumen [GO:0043202]; membrane [GO:0016020]; nucle…	apical plasma membrane [GO:0016324]; cell surface [GO:0009986]; cytoplasm [GO:0005737]; cytoplasmic vesicle [GO:0031410]; focal adhesion [GO:0005925]; Golgi apparatus [GO:0005794]; integral component of plasma membrane [GO:0005887]; intracellular membrane-bounded organelle [GO:0043231]; intrinsic component of plasma membrane [GO:0031226]; lysosomal lumen [GO:0043202]; membrane [GO:0016020]; nucle…
Q9Y3N9	Olfactory receptor 2W1 (Hs6M1-15) (Olfactory receptor OR6-13)	2	2	2	1	1	1				SUBCELLULAR LOCATION: Nucleus {ECO:0000269|PubMed:16200078}. Cytoplasm {ECO:0000269|PubMed:16200078}.		cytoplasm [GO:0005737]; nucleus [GO:0005634]; transcription regulator complex [GO:0005667]; DNA-binding transcription factor activity, RNA polymerase II-specific [GO:0000981]; RNA polymerase II cis-regulatory region sequence-specific DNA binding [GO:0000978]; sequence-specific double-stranded DNA binding [GO:1990837]; SMAD binding [GO:0046332]; negative regulation of BMP signaling pathway [GO:003…	cytoplasm [GO:0005737]; nucleus [GO:0005634]; transcription regulator complex [GO:0005667]
Q5VZK9	F-actin-uncapping protein LRRC16A (CARMIL homolog) (Capping protein regulator and myosin 1 linker protein 1) (Capping protein, Arp2/3 and myosin-I linker homolog 1) (Capping protein, Arp2/3 and myosin-I linker protein 1) (Leucine-rich repeat-containing protein 16A)	1	1	1	1	1	1				SUBCELLULAR LOCATION: Nucleus, nucleolus. Nucleus, nucleoplasm. Chromosome. Note=Appears to localize to the periphery of metaphase chromosomes during mitosis and to the prenucleolar bodies that form in mitotic cells prior to the actual nucleoli. {ECO:0000255|HAMAP-Rule:MF_03028}.		chromosome [GO:0005694]; cytosol [GO:0005829]; membrane [GO:0016020]; nucleolus [GO:0005730]; nucleoplasm [GO:0005654]; PeBoW complex [GO:0070545]; preribosome, large subunit precursor [GO:0030687]; ribonucleoprotein complex binding [GO:0043021]; RNA binding [GO:0003723]; cell population proliferation [GO:0008283]; maturation of 5.8S rRNA from tricistronic rRNA transcript (SSU-rRNA, 5.8S rRNA, LS…	chromosome [GO:0005694]; cytosol [GO:0005829]; membrane [GO:0016020]; nucleolus [GO:0005730]; nucleoplasm [GO:0005654]; PeBoW complex [GO:0070545]; preribosome, large subunit precursor [GO:0030687]
Q5T764	Interferon-induced protein with tetratricopeptide repeats 1B (Interferon-induced protein with tetratricopeptide repeats 1-like protein)	1	1	1	1	1	1				SUBCELLULAR LOCATION: Nucleus {ECO:0000269|PubMed:10660046}.		nucleoplasm [GO:0005654]; nucleus [GO:0005634]; DNA-binding transcription factor activity, RNA polymerase II-specific [GO:0000981]; metal ion binding [GO:0046872]; RNA polymerase II cis-regulatory region sequence-specific DNA binding [GO:0000978]; sequence-specific DNA binding [GO:0043565]; cell differentiation [GO:0030154]; negative regulation of cold-induced thermogenesis [GO:0120163]; negative…	nucleoplasm [GO:0005654]; nucleus [GO:0005634]
Q8IUA7	ATP-binding cassette sub-family A member 9 (EC 7.6.2.-)	3	3	3	1	1	1	1	1		SUBCELLULAR LOCATION: Cell membrane {ECO:0000250|UniProtKB:D3ZWZ9}; Multi-pass membrane protein {ECO:0000305}. Golgi apparatus, trans-Golgi network membrane {ECO:0000269|PubMed:25031321}.	TRANSMEM 264..284; /note="Helical; Name=1"; /evidence="ECO:0000255"; TRANSMEM 294..314; /note="Helical; Name=2"; /evidence="ECO:0000255"; TRANSMEM 338..358; /note="Helical; Name=3"; /evidence="ECO:0000255"; TRANSMEM 369..389; /note="Helical; Name=4"; /evidence="ECO:0000255"; TRANSMEM 403..423; /note="Helical; Name=5"; /evidence="ECO:0000255"; TRANSMEM 499..519; /note="Helical; Name=6"; /evidence=…	clathrin-coated vesicle [GO:0030136]; early endosome [GO:0005769]; Golgi apparatus [GO:0005794]; integral component of membrane [GO:0016021]; membrane [GO:0016020]; nucleoplasm [GO:0005654]; plasma membrane [GO:0005886]; clathrin heavy chain binding [GO:0032050]; clathrin-dependent endocytosis [GO:0072583]	clathrin-coated vesicle [GO:0030136]; early endosome [GO:0005769]; Golgi apparatus [GO:0005794]; integral component of membrane [GO:0016021]; membrane [GO:0016020]; nucleoplasm [GO:0005654]; plasma membrane [GO:0005886]
Q96ED9	Protein Hook homolog 2 (h-hook2) (hHK2)	2	2	2	1	1	1				SUBCELLULAR LOCATION: Cytoplasm {ECO:0000269|PubMed:11399775, ECO:0000269|PubMed:12923170}. Cytoplasm, cytoskeleton, stress fiber {ECO:0000269|PubMed:11399775, ECO:0000269|PubMed:12923170}.		cytoplasm [GO:0005737]; cytoskeleton [GO:0005856]; enzyme inhibitor activity [GO:0004857]; phosphatase regulator activity [GO:0019208]; protein kinase binding [GO:0019901]; signal transduction [GO:0007165]	cytoplasm [GO:0005737]; cytoskeleton [GO:0005856]
Q5SW96	Low density lipoprotein receptor adapter protein 1 (Autosomal recessive hypercholesterolemia protein)	4	4	4	1	1	1						SCF ubiquitin ligase complex [GO:0019005]; positive regulation of protein ubiquitination [GO:0031398]; protein ubiquitination [GO:0016567]; SCF-dependent proteasomal ubiquitin-dependent protein catabolic process [GO:0031146]	SCF ubiquitin ligase complex [GO:0019005]
Q86XI6	Protein phosphatase 1 regulatory subunit 3B (Hepatic glycogen-targeting protein phosphatase 1 regulatory subunit GL) (Protein phosphatase 1 regulatory subunit 4) (PP1 subunit R4) (Protein phosphatase 1 subunit GL) (PTG)	1	1	1	1	1	1				SUBCELLULAR LOCATION: Nucleus, nucleolus {ECO:0000269|PubMed:22002106}. Nucleus, nucleoplasm {ECO:0000269|PubMed:26601951}. Cytoplasm {ECO:0000269|PubMed:26601951}.		cytosol [GO:0005829]; intermediate filament cytoskeleton [GO:0045111]; membrane [GO:0016020]; nucleolus [GO:0005730]; nucleoplasm [GO:0005654]; nucleus [GO:0005634]; preribosome, large subunit precursor [GO:0030687]; ATP binding [GO:0005524]; ATP hydrolysis activity [GO:0016887]; regulation of ribosomal subunit export from nucleus [GO:2000200]; ribosomal large subunit assembly [GO:0000027]; rRNA …	cytosol [GO:0005829]; intermediate filament cytoskeleton [GO:0045111]; membrane [GO:0016020]; nucleolus [GO:0005730]; nucleoplasm [GO:0005654]; nucleus [GO:0005634]; preribosome, large subunit precursor [GO:0030687]
Q9Y5W7	Sorting nexin-14	4	4	4	1	1	1				SUBCELLULAR LOCATION: Nucleus {ECO:0000269|PubMed:17396147}.		chromatin [GO:0000785]; cytosol [GO:0005829]; Fanconi anaemia nuclear complex [GO:0043240]; nucleoplasm [GO:0005654]; DNA binding [GO:0003677]; interstrand cross-link repair [GO:0036297]; protein monoubiquitination [GO:0006513]	chromatin [GO:0000785]; cytosol [GO:0005829]; Fanconi anaemia nuclear complex [GO:0043240]; nucleoplasm [GO:0005654]
O00139	Kinesin-like protein KIF2A (Kinesin-2) (hK2)	10	10	10	1	1	1						A band [GO:0031672]; cytosol [GO:0005829]; I band [GO:0031674]; muscle myosin complex [GO:0005859]; myosin II complex [GO:0016460]; sarcomere [GO:0030017]; actin monomer binding [GO:0003785]; calcium ion binding [GO:0005509]; myosin II heavy chain binding [GO:0032038]; structural constituent of muscle [GO:0008307]; cardiac muscle contraction [GO:0060048]; positive regulation of ATP-dependent acti…	A band [GO:0031672]; cytosol [GO:0005829]; I band [GO:0031674]; muscle myosin complex [GO:0005859]; myosin II complex [GO:0016460]; sarcomere [GO:0030017]
P62995	Transformer-2 protein homolog beta (TRA-2 beta) (TRA2-beta) (hTRA2-beta) (Splicing factor, arginine/serine-rich 10) (Transformer-2 protein homolog B)	9	9	9	1	1	1				SUBCELLULAR LOCATION: Photoreceptor inner segment {ECO:0000250|UniProtKB:Q9EQP6}. Cell projection, cilium, photoreceptor outer segment {ECO:0000250|UniProtKB:Q9EQP6}.		cytoplasm [GO:0005737]; photoreceptor inner segment [GO:0001917]; photoreceptor outer segment [GO:0001750]; synapse [GO:0045202]; G protein-coupled receptor binding [GO:0001664]; opsin binding [GO:0002046]; phosphoprotein binding [GO:0051219]; G protein-coupled receptor internalization [GO:0002031]; regulation of protein phosphorylation [GO:0001932]; signal transduction [GO:0007165]; visual perce…	cytoplasm [GO:0005737]; photoreceptor inner segment [GO:0001917]; photoreceptor outer segment [GO:0001750]; synapse [GO:0045202]
P06400	Retinoblastoma-associated protein (p105-Rb) (p110-RB1) (pRb) (Rb) (pp110)	1	1	1	1	1	1		1		SUBCELLULAR LOCATION: Secreted, extracellular space, extracellular matrix {ECO:0000250}. Note=Deposed in the extracellular matrix of skeletal muscle. {ECO:0000250}.		collagen trimer [GO:0005581]; collagen-containing extracellular matrix [GO:0062023]; extracellular matrix [GO:0031012]; extracellular region [GO:0005576]; cell adhesion [GO:0007155]; extracellular matrix organization [GO:0030198]	collagen trimer [GO:0005581]; collagen-containing extracellular matrix [GO:0062023]; extracellular matrix [GO:0031012]; extracellular region [GO:0005576]
O60762	Dolichol-phosphate mannosyltransferase subunit 1 (EC 2.4.1.83) (Dolichol-phosphate mannose synthase subunit 1) (DPM synthase subunit 1) (Dolichyl-phosphate beta-D-mannosyltransferase subunit 1) (Mannose-P-dolichol synthase subunit 1) (MPD synthase subunit 1)	7	7	7	1	1	1	1		1	SUBCELLULAR LOCATION: Membrane; Peripheral membrane protein {ECO:0000269|PubMed:1425574}. Cytoplasm {ECO:0000269|PubMed:1425574}. Early endosome membrane {ECO:0000250|UniProtKB:P05714}; Peripheral membrane protein {ECO:0000250|UniProtKB:P05714}. Recycling endosome membrane {ECO:0000250|UniProtKB:P05714}; Peripheral membrane protein {ECO:0000250|UniProtKB:P05714}. Note=Generally associated with me…		cytoplasmic vesicle membrane [GO:0030659]; early endosome membrane [GO:0031901]; endosome [GO:0005768]; extracellular exosome [GO:0070062]; insulin-responsive compartment [GO:0032593]; perinuclear region of cytoplasm [GO:0048471]; plasma membrane [GO:0005886]; postsynaptic recycling endosome [GO:0098837]; recycling endosome [GO:0055037]; recycling endosome membrane [GO:0055038]; vesicle [GO:00319…	cytoplasmic vesicle membrane [GO:0030659]; early endosome membrane [GO:0031901]; endosome [GO:0005768]; extracellular exosome [GO:0070062]; insulin-responsive compartment [GO:0032593]; perinuclear region of cytoplasm [GO:0048471]; plasma membrane [GO:0005886]; postsynaptic recycling endosome [GO:0098837]; recycling endosome [GO:0055037]; recycling endosome membrane [GO:0055038]; vesicle [GO:00319…
Q8NFJ9	Bardet-Biedl syndrome 1 protein (BBS2-like protein 2)	7	7	7	1	1	1	1	1		SUBCELLULAR LOCATION: Cell membrane; Multi-pass membrane protein.	TRANSMEM 26..49; /note="Helical; Name=1"; /evidence="ECO:0000255"; TRANSMEM 58..79; /note="Helical; Name=2"; /evidence="ECO:0000255"; TRANSMEM 101..120; /note="Helical; Name=3"; /evidence="ECO:0000255"; TRANSMEM 140..158; /note="Helical; Name=4"; /evidence="ECO:0000255"; TRANSMEM 196..219; /note="Helical; Name=5"; /evidence="ECO:0000255"; TRANSMEM 237..259; /note="Helical; Name=6"; /evidence="ECO…	integral component of membrane [GO:0016021]; plasma membrane [GO:0005886]; G protein-coupled receptor activity [GO:0004930]; olfactory receptor activity [GO:0004984]	integral component of membrane [GO:0016021]; plasma membrane [GO:0005886]
P11171	Protein 4.1 (P4.1) (4.1R) (Band 4.1) (EPB4.1) (Erythrocyte membrane protein band 4.1)	1.5	1	2	1	1	1				SUBCELLULAR LOCATION: Cytoplasm {ECO:0000269|PubMed:19846667}. Cytoplasm, cytoskeleton {ECO:0000250|UniProtKB:Q6EDY6}. Cell membrane {ECO:0000269|PubMed:26578515}. Cell projection, lamellipodium {ECO:0000269|PubMed:19846667}. Note=Found on macropinosomes (PubMed:19846667). Colocalized with heterodimeric capping protein (CP) and F-actin in lamellipodia but not with F-actin in stress fibers (PubMed…		cell leading edge [GO:0031252]; cytosol [GO:0005829]; extracellular exosome [GO:0070062]; filamentous actin [GO:0031941]; lamellipodium [GO:0030027]; macropinosome [GO:0044354]; nuclear speck [GO:0016607]; nucleoplasm [GO:0005654]; plasma membrane [GO:0005886]; protein-containing complex binding [GO:0044877]; actin filament network formation [GO:0051639]; actin filament organization [GO:0007015];…	cell leading edge [GO:0031252]; cytosol [GO:0005829]; extracellular exosome [GO:0070062]; filamentous actin [GO:0031941]; lamellipodium [GO:0030027]; macropinosome [GO:0044354]; nuclear speck [GO:0016607]; nucleoplasm [GO:0005654]; plasma membrane [GO:0005886]
A0A087X0R7	SENP3-EIF4A1 readthrough (NMD candidate) (Fragment)	4	4	4	1	1	1						cytosol [GO:0005829]; RNA binding [GO:0003723]; cellular response to exogenous dsRNA [GO:0071360]; cellular response to type I interferon [GO:0071357]; defense response to virus [GO:0051607]; regulation of defense response to virus [GO:0050688]	cytosol [GO:0005829]
Q68EM7	Rho GTPase-activating protein 17 (Rho-type GTPase-activating protein 17) (RhoGAP interacting with CIP4 homologs protein 1) (RICH-1)	1	1	1	1	1	1	1	1		SUBCELLULAR LOCATION: Membrane {ECO:0000305}; Multi-pass membrane protein {ECO:0000305}.	TRANSMEM 31..51; /note="Helical"; /evidence="ECO:0000255"; TRANSMEM 221..243; /note="Helical"; /evidence="ECO:0000255"; TRANSMEM 269..289; /note="Helical"; /evidence="ECO:0000255"; TRANSMEM 300..320; /note="Helical"; /evidence="ECO:0000255"; TRANSMEM 329..349; /note="Helical"; /evidence="ECO:0000255"; TRANSMEM 354..374; /note="Helical"; /evidence="ECO:0000255"; TRANSMEM 398..418; /note="Helical";…	integral component of membrane [GO:0016021]; intracellular membrane-bounded organelle [GO:0043231]; ABC-type transporter activity [GO:0140359]; ATP binding [GO:0005524]; ATPase-coupled transmembrane transporter activity [GO:0042626]; lipid transporter activity [GO:0005319]; lipid transport [GO:0006869]	integral component of membrane [GO:0016021]; intracellular membrane-bounded organelle [GO:0043231]
Q6ZUS6	Coiled-coil domain-containing protein 149	4	4	4	1	1	1				SUBCELLULAR LOCATION: Cytoplasm, cytoskeleton, microtubule organizing center, centrosome {ECO:0000269|PubMed:17140400}. Cytoplasm {ECO:0000269|PubMed:32073997}. Cytoplasm, cytoskeleton {ECO:0000250|UniProtKB:Q7TMK6}. Golgi apparatus, trans-Golgi network {ECO:0000269|PubMed:32073997}. Note=Colocalizes with aggresomes, which are aggregates of misfolded proteins, at the centrosome (PubMed:17540036).…		centrosome [GO:0005813]; cytoplasm [GO:0005737]; cytosol [GO:0005829]; FHF complex [GO:0070695]; intracellular membrane-bounded organelle [GO:0043231]; microtubule [GO:0005874]; trans-Golgi network [GO:0005802]; dynein light intermediate chain binding [GO:0051959]; identical protein binding [GO:0042802]; microtubule binding [GO:0008017]; cytoplasmic microtubule organization [GO:0031122]; cytoskel…	centrosome [GO:0005813]; cytoplasm [GO:0005737]; cytosol [GO:0005829]; FHF complex [GO:0070695]; intracellular membrane-bounded organelle [GO:0043231]; microtubule [GO:0005874]; trans-Golgi network [GO:0005802]
P68036	Ubiquitin-conjugating enzyme E2 L3 (EC 2.3.2.23) (E2 ubiquitin-conjugating enzyme L3) (L-UBC) (UbcH7) (Ubiquitin carrier protein L3) (Ubiquitin-conjugating enzyme E2-F1) (Ubiquitin-protein ligase L3)	6	6	6	1	1	1				SUBCELLULAR LOCATION: Cytoplasm {ECO:0000269|PubMed:12451172}.		axon [GO:0030424]; basal plasma membrane [GO:0009925]; clathrin-coated endocytic vesicle membrane [GO:0030669]; cytoplasmic side of plasma membrane [GO:0009898]; cytosol [GO:0005829]; early endosome [GO:0005769]; neurofilament [GO:0005883]; plasma membrane [GO:0005886]; recycling endosome [GO:0055037]; amyloid-beta binding [GO:0001540]; AP-1 adaptor complex binding [GO:0035650]; AP-2 adaptor comp…	axon [GO:0030424]; basal plasma membrane [GO:0009925]; clathrin-coated endocytic vesicle membrane [GO:0030669]; cytoplasmic side of plasma membrane [GO:0009898]; cytosol [GO:0005829]; early endosome [GO:0005769]; neurofilament [GO:0005883]; plasma membrane [GO:0005886]; recycling endosome [GO:0055037]
Q9UJW8	Zinc finger protein 180 (HHZ168)	10	10	10	1	1	1						glycogen granule [GO:0042587]; intracellular membrane-bounded organelle [GO:0043231]; protein phosphatase type 1 complex [GO:0000164]; [phosphorylase] phosphatase activity [GO:0050196]; glycogen binding [GO:2001069]; protein phosphatase 1 binding [GO:0008157]; protein phosphatase regulator activity [GO:0019888]; glycogen metabolic process [GO:0005977]; regulation of glycogen biosynthetic process …	glycogen granule [GO:0042587]; intracellular membrane-bounded organelle [GO:0043231]; protein phosphatase type 1 complex [GO:0000164]
Q96RD6	Pannexin-2	1	1	1	1	1	1	1	1		SUBCELLULAR LOCATION: Lysosome membrane {ECO:0000269|PubMed:25848753}; Multi-pass membrane protein {ECO:0000305}. Late endosome membrane {ECO:0000269|PubMed:25848753}; Multi-pass membrane protein {ECO:0000305}. Cell projection, dendrite {ECO:0000250|UniProtKB:Q8BHY8}.	TRANSMEM 24..44; /note="Helical"; /evidence="ECO:0000255"; TRANSMEM 49..69; /note="Helical"; /evidence="ECO:0000255"	cytosol [GO:0005829]; dendrite [GO:0030425]; integral component of membrane [GO:0016021]; intracellular membrane-bounded organelle [GO:0043231]; late endosome [GO:0005770]; late endosome membrane [GO:0031902]; lysosomal membrane [GO:0005765]; lysosome [GO:0005764]; phosphatidylinositol binding [GO:0035091]; phosphatidylinositol-3,5-bisphosphate binding [GO:0080025]; autophagosome maturation [GO:0…	cytosol [GO:0005829]; dendrite [GO:0030425]; integral component of membrane [GO:0016021]; intracellular membrane-bounded organelle [GO:0043231]; late endosome [GO:0005770]; late endosome membrane [GO:0031902]; lysosomal membrane [GO:0005765]; lysosome [GO:0005764]
Q9BXT4	Tudor domain-containing protein 1 (Cancer/testis antigen 41.1) (CT41.1)	1	1	1	1	1	1				SUBCELLULAR LOCATION: Cytoplasm {ECO:0000250}. Cytoplasm, cytoskeleton, microtubule organizing center, centrosome. Cytoplasm, cytoskeleton, spindle pole. Cytoplasm, cytoskeleton, spindle. Note=Localized to the spindle microtubules and spindle poles from prophase to metaphase. Efficient targeting to spindle microtubules and spindle poles requires the kinase activity of PLK1. Recruited to mitotic s…		centriolar subdistal appendage [GO:0120103]; centriole [GO:0005814]; centrosome [GO:0005813]; cytoplasm [GO:0005737]; cytosol [GO:0005829]; kinesin complex [GO:0005871]; membrane [GO:0016020]; microtubule [GO:0005874]; nuclear body [GO:0016604]; nucleolus [GO:0005730]; nucleoplasm [GO:0005654]; spindle [GO:0005819]; spindle pole [GO:0000922]; ATP binding [GO:0005524]; ATP hydrolysis activity [GO:…	centriolar subdistal appendage [GO:0120103]; centriole [GO:0005814]; centrosome [GO:0005813]; cytoplasm [GO:0005737]; cytosol [GO:0005829]; kinesin complex [GO:0005871]; membrane [GO:0016020]; microtubule [GO:0005874]; nuclear body [GO:0016604]; nucleolus [GO:0005730]; nucleoplasm [GO:0005654]; spindle [GO:0005819]; spindle pole [GO:0000922]
P49641	Alpha-mannosidase 2x (EC 3.2.1.114) (Alpha-mannosidase IIx) (Man IIx) (Mannosidase alpha class 2A member 2) (Mannosyl-oligosaccharide 1,3-1,6-alpha-mannosidase)	6	6	6	1	1	1				SUBCELLULAR LOCATION: Nucleus {ECO:0000269|PubMed:9212162, ECO:0000269|PubMed:9546399}.		nuclear inner membrane [GO:0005637]; nucleoplasm [GO:0005654]; nucleus [GO:0005634]; protein-containing complex [GO:0032991]; spliceosomal complex [GO:0005681]; identical protein binding [GO:0042802]; mRNA binding [GO:0003729]; pre-mRNA binding [GO:0036002]; protein domain specific binding [GO:0019904]; RNA binding [GO:0003723]; cellular response to glucose stimulus [GO:0071333]; cerebral cortex …	nuclear inner membrane [GO:0005637]; nucleoplasm [GO:0005654]; nucleus [GO:0005634]; protein-containing complex [GO:0032991]; spliceosomal complex [GO:0005681]
Q9UMS6	Synaptopodin-2 (Genethonin-2) (Myopodin)	2	2	2	1	1	1				SUBCELLULAR LOCATION: Nucleus {ECO:0000269|PubMed:20940255}. Note=During keratinocyte differentiation, acetylation by KAT2B/PCAF is required for nuclear localization. {ECO:0000269|PubMed:20940255}.		chromatin [GO:0000785]; chromatin lock complex [GO:0061793]; cytosol [GO:0005829]; nucleoplasm [GO:0005654]; nucleus [GO:0005634]; PML body [GO:0016605]; Rb-E2F complex [GO:0035189]; spindle [GO:0005819]; SWI/SNF complex [GO:0016514]; transcription regulator complex [GO:0005667]; disordered domain specific binding [GO:0097718]; DNA-binding transcription factor binding [GO:0140297]; identical prot…	chromatin [GO:0000785]; chromatin lock complex [GO:0061793]; cytosol [GO:0005829]; nucleoplasm [GO:0005654]; nucleus [GO:0005634]; PML body [GO:0016605]; Rb-E2F complex [GO:0035189]; spindle [GO:0005819]; SWI/SNF complex [GO:0016514]; transcription regulator complex [GO:0005667]
Q9HCR9	Dual 3',5'-cyclic-AMP and -GMP phosphodiesterase 11A (EC 3.1.4.35) (EC 3.1.4.53) (cAMP and cGMP phosphodiesterase 11A)	4	4	4	1	1	1				SUBCELLULAR LOCATION: Endoplasmic reticulum {ECO:0000305|PubMed:10835346}.		dolichol-phosphate-mannose synthase complex [GO:0033185]; endoplasmic reticulum [GO:0005783]; endoplasmic reticulum membrane [GO:0005789]; membrane [GO:0016020]; nucleus [GO:0005634]; alcohol binding [GO:0043178]; dolichyl-phosphate beta-D-mannosyltransferase activity [GO:0004582]; dolichyl-phosphate-mannose-protein mannosyltransferase activity [GO:0004169]; mannose binding [GO:0005537]; dolichol…	dolichol-phosphate-mannose synthase complex [GO:0033185]; endoplasmic reticulum [GO:0005783]; endoplasmic reticulum membrane [GO:0005789]; membrane [GO:0016020]; nucleus [GO:0005634]
P16455	Methylated-DNA--protein-cysteine methyltransferase (EC 2.1.1.63) (6-O-methylguanine-DNA methyltransferase) (MGMT) (O-6-methylguanine-DNA-alkyltransferase)	5	5	5	1	1	1				SUBCELLULAR LOCATION: Cell projection, cilium membrane. Cytoplasm. Cytoplasm, cytoskeleton, microtubule organizing center, centrosome, centriolar satellite.		axoneme [GO:0005930]; BBSome [GO:0034464]; centriolar satellite [GO:0034451]; centrosome [GO:0005813]; ciliary membrane [GO:0060170]; cytosol [GO:0005829]; motile cilium [GO:0031514]; patched binding [GO:0005113]; phosphoprotein binding [GO:0051219]; RNA polymerase II-specific DNA-binding transcription factor binding [GO:0061629]; smoothened binding [GO:0005119]; adult behavior [GO:0030534]; brai…	axoneme [GO:0005930]; BBSome [GO:0034464]; centriolar satellite [GO:0034451]; centrosome [GO:0005813]; ciliary membrane [GO:0060170]; cytosol [GO:0005829]; motile cilium [GO:0031514]
Q13033	Striatin-3 (Cell cycle autoantigen SG2NA) (S/G2 antigen)	2	2	2	1	1	1				SUBCELLULAR LOCATION: Cytoplasm, cytoskeleton {ECO:0000269|PubMed:12427749}. Cytoplasm, cell cortex {ECO:0000269|PubMed:12427749, ECO:0000269|PubMed:23870127}. Nucleus {ECO:0000269|PubMed:12427749}.		basolateral plasma membrane [GO:0016323]; cell cortex [GO:0005938]; cell junction [GO:0030054]; cortical cytoskeleton [GO:0030863]; cytoskeleton [GO:0005856]; cytosol [GO:0005829]; intercellular bridge [GO:0045171]; mitotic spindle [GO:0072686]; nuclear body [GO:0016604]; plasma membrane [GO:0005886]; protein-containing complex [GO:0032991]; spectrin-associated cytoskeleton [GO:0014731]; 1-phosph…	basolateral plasma membrane [GO:0016323]; cell cortex [GO:0005938]; cell junction [GO:0030054]; cortical cytoskeleton [GO:0030863]; cytoskeleton [GO:0005856]; cytosol [GO:0005829]; intercellular bridge [GO:0045171]; mitotic spindle [GO:0072686]; nuclear body [GO:0016604]; plasma membrane [GO:0005886]; protein-containing complex [GO:0032991]; spectrin-associated cytoskeleton [GO:0014731]
Q9UF02	Voltage-dependent calcium channel gamma-5 subunit (Neuronal voltage-gated calcium channel gamma-5 subunit) (Transmembrane AMPAR regulatory protein gamma-5) (TARP gamma-5)	3	3	3	1	1	1				SUBCELLULAR LOCATION: Nucleus, nucleolus {ECO:0000256|ARBA:ARBA00004604}.		MLL1 complex [GO:0071339]; nucleolus [GO:0005730]; nucleus [GO:0005634]; deSUMOylase activity [GO:0016929]; protein desumoylation [GO:0016926]	MLL1 complex [GO:0071339]; nucleolus [GO:0005730]; nucleus [GO:0005634]
Q96RQ3	Methylcrotonoyl-CoA carboxylase subunit alpha, mitochondrial (MCCase subunit alpha) (EC 6.4.1.4) (3-methylcrotonyl-CoA carboxylase 1) (3-methylcrotonyl-CoA carboxylase biotin-containing subunit) (3-methylcrotonyl-CoA:carbon dioxide ligase subunit alpha)	2	2	2	1	1	1	1			SUBCELLULAR LOCATION: Membrane; Peripheral membrane protein. Cytoplasm. Cell junction, tight junction. Note=Associates with membranes and concentrates at sites of cell-cell contact.		bicellular tight junction [GO:0005923]; cytosol [GO:0005829]; plasma membrane [GO:0005886]; GTPase activator activity [GO:0005096]; SH3 domain binding [GO:0017124]; actin filament organization [GO:0007015]; calcium-ion regulated exocytosis [GO:0017156]; regulation of actin cytoskeleton organization [GO:0032956]; regulation of Rac protein signal transduction [GO:0035020]; signal transduction [GO:0…	bicellular tight junction [GO:0005923]; cytosol [GO:0005829]; plasma membrane [GO:0005886]
Q9H920	RING finger protein 121	3	3	3	1	1	1
Q9NRA0	Sphingosine kinase 2 (SK 2) (SPK 2) (EC 2.7.1.91)	14	14	14	1	1	1				SUBCELLULAR LOCATION: Nucleus {ECO:0000269|PubMed:11278816, ECO:0000269|PubMed:17003263}. Cytoplasm {ECO:0000269|PubMed:11278816, ECO:0000269|PubMed:17003263}.		cytoplasm [GO:0005737]; cytosol [GO:0005829]; nucleoplasm [GO:0005654]; nucleus [GO:0005634]; ubiquitin ligase complex [GO:0000151]; ATP binding [GO:0005524]; enzyme binding [GO:0019899]; RNA binding [GO:0003723]; transcription coactivator activity [GO:0003713]; ubiquitin conjugating enzyme activity [GO:0061631]; ubiquitin protein ligase binding [GO:0031625]; ubiquitin-protein transferase activat…	cytoplasm [GO:0005737]; cytosol [GO:0005829]; nucleoplasm [GO:0005654]; nucleus [GO:0005634]; ubiquitin ligase complex [GO:0000151]
Q13439	Golgin subfamily A member 4 (256 kDa golgin) (Golgin-245) (Protein 72.1) (Trans-Golgi p230)	4	4	4	1	1	1				SUBCELLULAR LOCATION: Nucleus {ECO:0000305}.		nucleus [GO:0005634]; DNA-binding transcription factor activity, RNA polymerase II-specific [GO:0000981]; DNA-binding transcription repressor activity, RNA polymerase II-specific [GO:0001227]; metal ion binding [GO:0046872]; RNA polymerase II transcription regulatory region sequence-specific DNA binding [GO:0000977]; negative regulation of transcription by RNA polymerase II [GO:0000122]; regulati…	nucleus [GO:0005634]
A0A0A0MS04	Probable non-functional T cell receptor beta variable 6-7	4	4	4	1	1	1	1	1		SUBCELLULAR LOCATION: Cell membrane {ECO:0000305}; Multi-pass membrane protein {ECO:0000255|PROSITE-ProRule:PRU00351}. Cell junction, gap junction.	TRANSMEM 48..70; /note="Helical"; /evidence="ECO:0000255|PROSITE-ProRule:PRU00351"; TRANSMEM 124..146; /note="Helical"; /evidence="ECO:0000255|PROSITE-ProRule:PRU00351"; TRANSMEM 227..249; /note="Helical"; /evidence="ECO:0000255|PROSITE-ProRule:PRU00351"; TRANSMEM 293..315; /note="Helical"; /evidence="ECO:0000255|PROSITE-ProRule:PRU00351"	cytoplasm [GO:0005737]; gap junction [GO:0005921]; integral component of membrane [GO:0016021]; plasma membrane [GO:0005886]; structural molecule activity [GO:0005198]; wide pore channel activity [GO:0022829]; cation transport [GO:0006812]; cell-cell signaling [GO:0007267]; positive regulation of interleukin-1 production [GO:0032732]; response to ischemia [GO:0002931]	cytoplasm [GO:0005737]; gap junction [GO:0005921]; integral component of membrane [GO:0016021]; plasma membrane [GO:0005886]
O00159	Unconventional myosin-Ic (Myosin I beta) (MMI-beta) (MMIb)	1	1	1	1	1	1				SUBCELLULAR LOCATION: Cytoplasm {ECO:0000250}. Note=Component of the meiotic nuage, also named P granule, a germ-cell-specific organelle required to repress transposon activity during meiosis. Also present in chromatoid body (By similarity). {ECO:0000250}.		cytoplasm [GO:0005737]; P granule [GO:0043186]; pi-body [GO:0071546]; metal ion binding [GO:0046872]; DNA methylation involved in gamete generation [GO:0043046]; gene silencing by RNA [GO:0031047]; germ cell development [GO:0007281]; meiotic cell cycle [GO:0051321]; P granule organization [GO:0030719]; piRNA metabolic process [GO:0034587]; spermatogenesis [GO:0007283]	cytoplasm [GO:0005737]; P granule [GO:0043186]; pi-body [GO:0071546]
Q96JB1	Dynein axonemal heavy chain 8 (Axonemal beta dynein heavy chain 8) (Ciliary dynein heavy chain 8)	1	1	1	1	1	1	1	1		SUBCELLULAR LOCATION: Golgi apparatus membrane {ECO:0000250}; Single-pass type II membrane protein {ECO:0000250}.	TRANSMEM 6..26; /note="Helical; Signal-anchor for type II membrane protein"; /evidence="ECO:0000255"	Golgi membrane [GO:0000139]; integral component of membrane [GO:0016021]; alpha-mannosidase activity [GO:0004559]; carbohydrate binding [GO:0030246]; hydrolase activity, hydrolyzing N-glycosyl compounds [GO:0016799]; mannosyl-oligosaccharide 1,3-1,6-alpha-mannosidase activity [GO:0004572]; metal ion binding [GO:0046872]; mannose metabolic process [GO:0006013]; N-glycan processing [GO:0006491]; pr…	Golgi membrane [GO:0000139]; integral component of membrane [GO:0016021]
Q9Y570	Protein phosphatase methylesterase 1 (PME-1) (EC 3.1.1.89)	1	1	1	1	1	1				SUBCELLULAR LOCATION: Nucleus {ECO:0000250|UniProtKB:Q91YE8}. Cytoplasm {ECO:0000250|UniProtKB:Q91YE8}. Cytoplasm, cytoskeleton {ECO:0000269|PubMed:24005909}. Cytoplasm, myofibril, sarcomere, Z line {ECO:0000269|PubMed:20554076}. Cell junction, focal adhesion {ECO:0000269|PubMed:20554076}. Note=Shuttles between the nucleus and the cytoplasm in a differentiation-dependent and stress-induced fashio…		actin cytoskeleton [GO:0015629]; cytosol [GO:0005829]; focal adhesion [GO:0005925]; intracellular membrane-bounded organelle [GO:0043231]; nucleoplasm [GO:0005654]; nucleus [GO:0005634]; stress fiber [GO:0001725]; vesicle tethering complex [GO:0099023]; Z disc [GO:0030018]; 14-3-3 protein binding [GO:0071889]; actin binding [GO:0003779]; alpha-actinin binding [GO:0051393]; filamin binding [GO:003…	actin cytoskeleton [GO:0015629]; cytosol [GO:0005829]; focal adhesion [GO:0005925]; intracellular membrane-bounded organelle [GO:0043231]; nucleoplasm [GO:0005654]; nucleus [GO:0005634]; stress fiber [GO:0001725]; vesicle tethering complex [GO:0099023]; Z disc [GO:0030018]
Q5TAQ9	DDB1- and CUL4-associated factor 8 (WD repeat-containing protein 42A)	2	2	2	1	1	1				SUBCELLULAR LOCATION: Cytoplasm, cytosol {ECO:0000269|PubMed:10906126}.		cytosol [GO:0005829]; perikaryon [GO:0043204]; 3',5'-cyclic-AMP phosphodiesterase activity [GO:0004115]; 3',5'-cyclic-GMP phosphodiesterase activity [GO:0047555]; 3',5'-cyclic-nucleotide phosphodiesterase activity [GO:0004114]; cGMP binding [GO:0030553]; cGMP-stimulated cyclic-nucleotide phosphodiesterase activity [GO:0004118]; cyclic-nucleotide phosphodiesterase activity [GO:0004112]; metal ion …	cytosol [GO:0005829]; perikaryon [GO:0043204]
Q13591	Semaphorin-5A (Semaphorin-F) (Sema F)	9	9	9	1	1	1				SUBCELLULAR LOCATION: Nucleus.		membrane [GO:0016020]; nucleoplasm [GO:0005654]; nucleus [GO:0005634]; calcium ion binding [GO:0005509]; DNA binding [GO:0003677]; DNA-methyltransferase activity [GO:0009008]; methylated-DNA-[protein]-cysteine S-methyltransferase activity [GO:0003908]; methyltransferase activity [GO:0008168]; cellular response to ionizing radiation [GO:0071479]; cellular response to organic cyclic compound [GO:00…	membrane [GO:0016020]; nucleoplasm [GO:0005654]; nucleus [GO:0005634]
[truncated: 221 more rows]
